# Supplementary material for: Many Routes to an Antibody Heavy-Chain CDR3: Necessary, Yet Insufficient, for Specific Binding
Source: Front Immunol. 2018 Mar 8;9:395. doi: 10.3389/fimmu.2018.00395 (PMC5852061; doi:10.3389/fimmu.2018.00395)
Supplement: Supplementary file 1 [file data_sheet_1.XLSX]

## Sheet: Full dataset
HCDR3	V Family	V Gene	D Gene	J Gene	Donor Representation	# of Unique HCDR3 per Group		Statistics	# Unique Rearrangements
CARDRGDYW	IGHV01	IGHV01-02	IGHD03-10	IGHJ04-01	donor1	26		donor1	1292
CARDRGDYW	IGHV01	IGHV01-02	IGHD05-24	IGHJ04-01	donor3	26		donor2	1073
CARDRGDYW	IGHV01	IGHV01-03	IGHD01-26	IGHJ04-01	donor3	26		donor3	1447
CARDRGDYW	IGHV01	IGHV01-03	IGHD03-10	IGHJ04-01	donor3	26		donor1, donor2	205
CARDRGDYW	IGHV01	IGHV01-03	IGHD06-25	IGHJ04-01	donor1	26		donor1, donor3	329
CARDRGDYW	IGHV01	IGHV01-18	IGHD03-10	IGHJ04-01	donor3	26		donor2, donor3	261
CARDRGDYW	IGHV01	IGHV01-18	IGHD03-16	IGHJ04-01	donor1, donor3	26		donor1, donor2, donor3	176
CARDRGDYW	IGHV01	IGHV01-18	IGHD05-24	IGHJ04-01	donor2	26
CARDRGDYW	IGHV01	IGHV01-18	IGHD06-25	IGHJ04-01	donor3	26
CARDRGDYW	IGHV01	IGHV01-46	IGHD03-10	IGHJ04-01	donor1, donor2, donor3	26
CARDRGDYW	IGHV01	IGHV01-46	IGHD03-16	IGHJ04-01	donor2	26
CARDRGDYW	IGHV01	IGHV01-69	IGHD03-10	IGHJ04-01	donor1, donor2, donor3	26
CARDRGDYW	IGHV01	IGHV01-69	IGHD03-16	IGHJ04-01	donor2	26
CARDRGDYW	IGHV03	IGHV03-11	IGHD03-10	IGHJ04-01	donor1	26
CARDRGDYW	IGHV03	IGHV03-11	IGHD03-16	IGHJ04-01	donor1	26
CARDRGDYW	IGHV03	IGHV03-13	IGHD03-10	IGHJ04-01	donor1	26
CARDRGDYW	IGHV03	IGHV03-48	IGHD03-10	IGHJ04-01	donor3	26
CARDRGDYW	IGHV03	IGHV03-53	IGHD03-10	IGHJ04-01	donor1, donor3	26
CARDRGDYW	IGHV03	IGHV03-53	IGHD03-16	IGHJ04-01	donor3	26
CARDRGDYW	IGHV03	IGHV03-53	IGHD05-24	IGHJ04-01	donor1	26
CARDRGDYW	IGHV03	IGHV03-64	IGHD03-10	IGHJ04-01	donor1, donor3	26
CARDRGDYW	IGHV03	IGHV03-66	IGHD03-10	IGHJ04-01	donor2, donor3	26
CARDRGDYW	IGHV04	IGHV04-39	IGHD03-10	IGHJ04-01	donor1, donor3	26
CARDRGDYW	IGHV04	IGHV04-39	IGHD03-16	IGHJ04-01	donor3	26
CARDRGDYW	IGHV05	IGHV05-51	IGHD03-16	IGHJ04-01	donor2	26
CARDRGDYW	IGHV07	IGHV07-04	IGHD03-10	IGHJ04-01	donor3	26
CARGGDYW	IGHV01	IGHV01-02	IGHD03-16	IGHJ04-01	donor1, donor3	22
CARGGDYW	IGHV01	IGHV01-08	IGHD03-10	IGHJ04-01	donor1	22
CARGGDYW	IGHV01	IGHV01-08	IGHD03-16	IGHJ04-01	donor1	22
CARGGDYW	IGHV01	IGHV01-08	IGHD06-25	IGHJ04-01	donor1	22
CARGGDYW	IGHV01	IGHV01-18	IGHD06-25	IGHJ04-01	donor1	22
CARGGDYW	IGHV01	IGHV01-46	IGHD03-16	IGHJ04-01	donor3	22
CARGGDYW	IGHV01	IGHV01-69	IGHD03-16	IGHJ04-01	donor1, donor2	22
CARGGDYW	IGHV01	IGHV01-69	IGHD06-25	IGHJ04-01	donor3	22
CARGGDYW	IGHV03	IGHV03-11	IGHD03-16	IGHJ04-01	donor1	22
CARGGDYW	IGHV03	IGHV03-21	IGHD01-26	IGHJ04-01	donor3	22
CARGGDYW	IGHV03	IGHV03-21	IGHD03-16	IGHJ04-01	donor1, donor2	22
CARGGDYW	IGHV03	IGHV03-48	IGHD03-16	IGHJ04-01	donor3	22
CARGGDYW	IGHV03	IGHV03-53	IGHD03-16	IGHJ04-01	donor3	22
CARGGDYW	IGHV03	IGHV03-53	IGHD06-25	IGHJ04-01	donor3	22
CARGGDYW	IGHV03	IGHV03-66	IGHD01-26	IGHJ04-01	donor3	22
CARGGDYW	IGHV03	IGHV03-66	IGHD03-16	IGHJ04-01	donor3	22
CARGGDYW	IGHV03	IGHV03-72	IGHD03-16	IGHJ04-01	donor3	22
CARGGDYW	IGHV03	IGHV03-74	IGHD01-26	IGHJ04-01	donor2	22
CARGGDYW	IGHV03	IGHV03-74	IGHD03-16	IGHJ04-01	donor1, donor3	22
CARGGDYW	IGHV04	IGHV04-34	IGHD03-16	IGHJ04-01	donor2	22
CARGGDYW	IGHV05	IGHV05-51	IGHD03-16	IGHJ04-01	donor3	22
CARGGDYW	IGHV05	IGHV05-a	IGHD03-16	IGHJ04-01	donor3	22
CARDSSGWYYFDYW	IGHV01	IGHV01-02	IGHD06-19	IGHJ04-01	donor1, donor2, donor3	20
CARDSSGWYYFDYW	IGHV01	IGHV01-03	IGHD06-19	IGHJ04-01	donor1, donor2, donor3	20
CARDSSGWYYFDYW	IGHV01	IGHV01-08	IGHD06-19	IGHJ04-01	donor1	20
CARDSSGWYYFDYW	IGHV01	IGHV01-18	IGHD06-19	IGHJ04-01	donor1, donor2, donor3	20
CARDSSGWYYFDYW	IGHV01	IGHV01-46	IGHD06-19	IGHJ04-01	donor1, donor3	20
CARDSSGWYYFDYW	IGHV01	IGHV01-69	IGHD06-19	IGHJ04-01	donor2, donor3	20
CARDSSGWYYFDYW	IGHV02	IGHV02-70	IGHD06-19	IGHJ04-01	donor1, donor3	20
CARDSSGWYYFDYW	IGHV03	IGHV03-11	IGHD06-19	IGHJ04-01	donor1	20
CARDSSGWYYFDYW	IGHV03	IGHV03-20	IGHD06-19	IGHJ04-01	donor1	20
CARDSSGWYYFDYW	IGHV03	IGHV03-23	IGHD06-19	IGHJ04-01	donor3	20
CARDSSGWYYFDYW	IGHV03	IGHV03-48	IGHD06-19	IGHJ04-01	donor3	20
CARDSSGWYYFDYW	IGHV03	IGHV03-53	IGHD06-19	IGHJ04-01	donor1, donor2, donor3	20
CARDSSGWYYFDYW	IGHV03	IGHV03-64	IGHD06-19	IGHJ04-01	donor3	20
CARDSSGWYYFDYW	IGHV03	IGHV03-66	IGHD06-19	IGHJ04-01	donor2, donor3	20
CARDSSGWYYFDYW	IGHV03	IGHV03-72	IGHD06-19	IGHJ04-01	donor3	20
CARDSSGWYYFDYW	IGHV03	IGHV03-74	IGHD06-19	IGHJ04-01	donor1, donor2	20
CARDSSGWYYFDYW	IGHV04	IGHV04-39	IGHD06-19	IGHJ04-01	donor3	20
CARDSSGWYYFDYW	IGHV05	IGHV05-51	IGHD06-19	IGHJ04-01	donor3	20
CARDSSGWYYFDYW	IGHV06	IGHV06-01	IGHD06-19	IGHJ04-01	donor1, donor2	20
CARDSSGWYYFDYW	IGHV07	IGHV07-04	IGHD06-19	IGHJ04-01	donor3	20
CARGYSSSWYYFDYW	IGHV01	IGHV01-02	IGHD06-13	IGHJ04-01	donor1, donor3	19
CARGYSSGWYYFDYW	IGHV01	IGHV01-02	IGHD06-19	IGHJ04-01	donor1, donor2, donor3	19
CARGGSYFDYW	IGHV01	IGHV01-03	IGHD03-16	IGHJ04-01	donor2	19
CARGGYYYYGMDVW	IGHV01	IGHV01-03	IGHD03-16	IGHJ06-01	donor3	19
CARGYSSSWYYFDYW	IGHV01	IGHV01-03	IGHD06-13	IGHJ04-01	donor3	19
CARGYSSGWYYFDYW	IGHV01	IGHV01-03	IGHD06-19	IGHJ04-01	donor1	19
CARGGYYYYGMDVW	IGHV01	IGHV01-08	IGHD03-16	IGHJ06-01	donor1	19
CARGYSSSWYYFDYW	IGHV01	IGHV01-08	IGHD06-13	IGHJ04-01	donor1	19
CARGYSSGWYYFDYW	IGHV01	IGHV01-08	IGHD06-19	IGHJ04-01	donor1	19
CARGGSYFDYW	IGHV01	IGHV01-18	IGHD01-26	IGHJ04-01	donor1, donor2, donor3	19
CARGGSYFDYW	IGHV01	IGHV01-18	IGHD03-16	IGHJ04-01	donor3	19
CARGGYYYYGMDVW	IGHV01	IGHV01-18	IGHD03-16	IGHJ06-01	donor1	19
CARGYSSSWYYFDYW	IGHV01	IGHV01-18	IGHD06-13	IGHJ04-01	donor1, donor2, donor3	19
CARGYSSGWYYFDYW	IGHV01	IGHV01-18	IGHD06-19	IGHJ04-01	donor1	19
CARGGSYFDYW	IGHV01	IGHV01-24	IGHD01-26	IGHJ04-01	donor1	19
CARGGSYFDYW	IGHV01	IGHV01-24	IGHD03-10	IGHJ04-01	donor3	19
CARGGSYFDYW	IGHV01	IGHV01-46	IGHD01-26	IGHJ04-01	donor2	19
CARGGYYYYGMDVW	IGHV01	IGHV01-46	IGHD01-26	IGHJ06-01	donor2	19
CARGYSSSWYYFDYW	IGHV01	IGHV01-46	IGHD06-13	IGHJ04-01	donor1, donor3	19
CARGYSSGWYYFDYW	IGHV01	IGHV01-46	IGHD06-19	IGHJ04-01	donor1, donor2, donor3	19
CARGGSYFDYW	IGHV01	IGHV01-69	IGHD01-26	IGHJ04-01	donor1	19
CARGYSSSWYYFDYW	IGHV01	IGHV01-69	IGHD06-13	IGHJ04-01	donor1, donor2, donor3	19
CARGYSSGWYYFDYW	IGHV01	IGHV01-69	IGHD06-19	IGHJ04-01	donor1, donor3	19
CARGYSSSWYYFDYW	IGHV02	IGHV02-05	IGHD06-13	IGHJ04-01	donor2	19
CARGGSYFDYW	IGHV02	IGHV02-26	IGHD03-16	IGHJ04-01	donor3	19
CARGGYYYYGMDVW	IGHV02	IGHV02-26	IGHD03-16	IGHJ06-01	donor2	19
CARGGSYFDYW	IGHV02	IGHV02-70	IGHD01-26	IGHJ04-01	donor3	19
CARGYSSSWYYFDYW	IGHV02	IGHV02-70	IGHD06-13	IGHJ04-01	donor1, donor3	19
CARGYSSGWYYFDYW	IGHV02	IGHV02-70	IGHD06-19	IGHJ04-01	donor3	19
CARGGYYYYGMDVW	IGHV03	IGHV03-09	IGHD03-16	IGHJ06-01	donor1	19
CARGYSSGWYYFDYW	IGHV03	IGHV03-09	IGHD06-19	IGHJ04-01	donor1	19
CARGGSYFDYW	IGHV03	IGHV03-11	IGHD01-26	IGHJ04-01	donor1	19
CARGGSYFDYW	IGHV03	IGHV03-11	IGHD03-16	IGHJ04-01	donor1	19
CARGYSSSWYYFDYW	IGHV03	IGHV03-11	IGHD06-13	IGHJ04-01	donor1	19
CARGYSSGWYYFDYW	IGHV03	IGHV03-11	IGHD06-19	IGHJ04-01	donor1	19
CARGYSSSWYYFDYW	IGHV03	IGHV03-13	IGHD06-13	IGHJ04-01	donor2	19
CARGYSSGWYYFDYW	IGHV03	IGHV03-13	IGHD06-19	IGHJ04-01	donor3	19
CARGGSYFDYW	IGHV03	IGHV03-20	IGHD01-26	IGHJ04-01	donor2	19
CARGGSYFDYW	IGHV03	IGHV03-20	IGHD02-15	IGHJ04-01	donor2	19
CARGGSYFDYW	IGHV03	IGHV03-20	IGHD03-10	IGHJ04-01	donor2	19
CARGYSSSWYYFDYW	IGHV03	IGHV03-20	IGHD06-13	IGHJ04-01	donor1	19
CARGYSSGWYYFDYW	IGHV03	IGHV03-20	IGHD06-19	IGHJ04-01	donor1, donor3	19
CARGGSYFDYW	IGHV03	IGHV03-23	IGHD03-16	IGHJ04-01	donor2	19
CARGGYYYYGMDVW	IGHV03	IGHV03-23	IGHD03-16	IGHJ06-01	donor1, donor3	19
CARGYSSSWYYFDYW	IGHV03	IGHV03-23	IGHD06-13	IGHJ04-01	donor3	19
CARGYSSSWYYFDYW	IGHV03	IGHV03-43	IGHD06-13	IGHJ04-01	donor1	19
CARGYSSSWYYFDYW	IGHV03	IGHV03-48	IGHD06-13	IGHJ04-01	donor3	19
CARGGYYYYGMDVW	IGHV03	IGHV03-53	IGHD03-10	IGHJ06-01	donor3	19
CARGGSYFDYW	IGHV03	IGHV03-53	IGHD03-16	IGHJ04-01	donor3	19
CARGGYYYYGMDVW	IGHV03	IGHV03-53	IGHD03-16	IGHJ06-01	donor3	19
CARGYSSSWYYFDYW	IGHV03	IGHV03-53	IGHD06-13	IGHJ04-01	donor1, donor3	19
CARGYSSGWYYFDYW	IGHV03	IGHV03-53	IGHD06-19	IGHJ04-01	donor1, donor2, donor3	19
CARGGYYYYGMDVW	IGHV03	IGHV03-53	IGHD06-25	IGHJ06-01	donor3	19
CARGYSSGWYYFDYW	IGHV03	IGHV03-66	IGHD06-19	IGHJ04-01	donor3	19
CARGYSSSWYYFDYW	IGHV03	IGHV03-72	IGHD06-13	IGHJ04-01	donor2	19
CARGGSYFDYW	IGHV03	IGHV03-74	IGHD01-26	IGHJ04-01	donor1	19
CARGGYYYYGMDVW	IGHV03	IGHV03-74	IGHD01-26	IGHJ06-01	donor1	19
CARGGYYYYGMDVW	IGHV03	IGHV03-74	IGHD03-16	IGHJ06-01	donor2	19
CARGGSYFDYW	IGHV03	IGHV03-74	IGHD06-06	IGHJ04-01	donor3	19
CARGYSSSWYYFDYW	IGHV03	IGHV03-74	IGHD06-13	IGHJ04-01	donor1	19
CARGYSSGWYYFDYW	IGHV03	IGHV03-74	IGHD06-19	IGHJ04-01	donor1	19
CARGGYYYYGMDVW	IGHV03	IGHV03-74	IGHD06-25	IGHJ06-01	donor2	19
CARGGYYYYGMDVW	IGHV04	IGHV04-34	IGHD01-14	IGHJ06-01	donor2	19
CARGGSYFDYW	IGHV04	IGHV04-34	IGHD03-10	IGHJ04-01	donor1	19
CARGGYYYYGMDVW	IGHV04	IGHV04-34	IGHD03-10	IGHJ06-01	donor3	19
CARGGYYYYGMDVW	IGHV04	IGHV04-34	IGHD03-16	IGHJ06-01	donor1	19
CARGYSSSWYYFDYW	IGHV04	IGHV04-34	IGHD06-13	IGHJ04-01	donor1, donor3	19
CARGYSSGWYYFDYW	IGHV04	IGHV04-34	IGHD06-19	IGHJ04-01	donor3	19
CARGGYYYYGMDVW	IGHV05	IGHV05-51	IGHD03-16	IGHJ06-01	donor1, donor2, donor3	19
CARGYSSSWYYFDYW	IGHV05	IGHV05-51	IGHD06-13	IGHJ04-01	donor1, donor2, donor3	19
CARGYSSGWYYFDYW	IGHV05	IGHV05-51	IGHD06-19	IGHJ04-01	donor1, donor2, donor3	19
CARGGYYYYGMDVW	IGHV05	IGHV05-a	IGHD03-16	IGHJ06-01	donor2	19
CARGYSSGWYYFDYW	IGHV05	IGHV05-a	IGHD06-19	IGHJ04-01	donor3	19
CARGGYYYYGMDVW	IGHV06	IGHV06-01	IGHD01-26	IGHJ06-01	donor2	19
CARGYSSGWYYFDYW	IGHV06	IGHV06-01	IGHD06-19	IGHJ04-01	donor2	19
CARGYSSGWYYFDYW	IGHV07	IGHV07-04	IGHD06-19	IGHJ04-01	donor3	19
CARDRDAFDIW	IGHV01	IGHV01-02	IGHD01-14	IGHJ03-01	donor1	18
CARDSGSYYFDYW	IGHV01	IGHV01-02	IGHD01-26	IGHJ04-01	donor1, donor3	18
CARDRDAFDIW	IGHV01	IGHV01-02	IGHD03-10	IGHJ03-01	donor3	18
CARDPGDYW	IGHV01	IGHV01-02	IGHD03-10	IGHJ04-01	donor3	18
CARDSGSYYFDYW	IGHV01	IGHV01-02	IGHD03-10	IGHJ04-01	donor1	18
CARGRGDYW	IGHV01	IGHV01-02	IGHD03-10	IGHJ04-01	donor3	18
CARDSGSYYFDYW	IGHV01	IGHV01-03	IGHD01-26	IGHJ04-01	donor1, donor3	18
CARDPGDYW	IGHV01	IGHV01-03	IGHD02-02	IGHJ04-01	donor3	18
CARDRDAFDIW	IGHV01	IGHV01-03	IGHD03-10	IGHJ03-01	donor3	18
CARGRGDYW	IGHV01	IGHV01-03	IGHD03-10	IGHJ04-01	donor3	18
CARDRDAFDIW	IGHV01	IGHV01-03	IGHD05-24	IGHJ03-01	donor2	18
CARGRGDYW	IGHV01	IGHV01-08	IGHD03-10	IGHJ04-01	donor1	18
CARDRDAFDIW	IGHV01	IGHV01-18	IGHD01-14	IGHJ03-01	donor1, donor3	18
CARDSGSYYFDYW	IGHV01	IGHV01-18	IGHD01-26	IGHJ04-01	donor2, donor3	18
CARGSYYFDYW	IGHV01	IGHV01-18	IGHD01-26	IGHJ04-01	donor3	18
CARDPGDYW	IGHV01	IGHV01-18	IGHD02-02	IGHJ04-01	donor1	18
CARDRDAFDIW	IGHV01	IGHV01-18	IGHD03-10	IGHJ03-01	donor2	18
CARDPGDYW	IGHV01	IGHV01-18	IGHD03-10	IGHJ04-01	donor1	18
CARGRGDYW	IGHV01	IGHV01-18	IGHD03-16	IGHJ04-01	donor2	18
CARDRDAFDIW	IGHV01	IGHV01-18	IGHD05-24	IGHJ03-01	donor1	18
CARGRGDYW	IGHV01	IGHV01-18	IGHD05-24	IGHJ04-01	donor1	18
CARDSGSYYFDYW	IGHV01	IGHV01-46	IGHD01-26	IGHJ04-01	donor2	18
CARDRDAFDIW	IGHV01	IGHV01-46	IGHD03-10	IGHJ03-01	donor2, donor3	18
CARDSGSYYFDYW	IGHV01	IGHV01-46	IGHD03-10	IGHJ04-01	donor3	18
CARGRGDYW	IGHV01	IGHV01-46	IGHD03-16	IGHJ04-01	donor3	18
CARDSGSYYFDYW	IGHV01	IGHV01-46	IGHD05-12	IGHJ04-01	donor3	18
CARGSYYFDYW	IGHV01	IGHV01-46	IGHD06-06	IGHJ04-01	donor1	18
CARDPGDYW	IGHV01	IGHV01-46	IGHD07-27	IGHJ04-01	donor3	18
CARDPGDYW	IGHV01	IGHV01-69	IGHD01-14	IGHJ04-01	donor1, donor2, donor3	18
CARDSGSYYFDYW	IGHV01	IGHV01-69	IGHD01-26	IGHJ04-01	donor1, donor2	18
CARGSYYFDYW	IGHV01	IGHV01-69	IGHD01-26	IGHJ04-01	donor1	18
CARDPGDYW	IGHV01	IGHV01-69	IGHD02-02	IGHJ04-01	donor3	18
CARDRDAFDIW	IGHV01	IGHV01-69	IGHD03-10	IGHJ03-01	donor2	18
CARDPGDYW	IGHV01	IGHV01-69	IGHD03-10	IGHJ04-01	donor1	18
CARGSYYFDYW	IGHV01	IGHV01-69	IGHD03-16	IGHJ04-01	donor2	18
CARDPGDYW	IGHV01	IGHV01-69	IGHD07-27	IGHJ04-01	donor2	18
CARGSYYFDYW	IGHV02	IGHV02-26	IGHD01-26	IGHJ04-01	donor3	18
CARDSGSYYFDYW	IGHV02	IGHV02-70	IGHD01-26	IGHJ04-01	donor3	18
CARGSYYFDYW	IGHV02	IGHV02-70	IGHD01-26	IGHJ04-01	donor2	18
CARDPGDYW	IGHV03	IGHV03-11	IGHD01-14	IGHJ04-01	donor1	18
CARDSGSYYFDYW	IGHV03	IGHV03-11	IGHD01-26	IGHJ04-01	donor1	18
CARGSYYFDYW	IGHV03	IGHV03-11	IGHD01-26	IGHJ04-01	donor1	18
CARDRDAFDIW	IGHV03	IGHV03-11	IGHD03-10	IGHJ03-01	donor1	18
CARDPGDYW	IGHV03	IGHV03-11	IGHD03-10	IGHJ04-01	donor1	18
CARDPGDYW	IGHV03	IGHV03-13	IGHD07-27	IGHJ04-01	donor1	18
CARGSYYFDYW	IGHV03	IGHV03-20	IGHD01-26	IGHJ04-01	donor1	18
CARGSYYFDYW	IGHV03	IGHV03-20	IGHD06-06	IGHJ04-01	donor2	18
CARDSGSYYFDYW	IGHV03	IGHV03-23	IGHD01-26	IGHJ04-01	donor1	18
CARGSYYFDYW	IGHV03	IGHV03-23	IGHD01-26	IGHJ04-01	donor1	18
CARDSGSYYFDYW	IGHV03	IGHV03-48	IGHD01-26	IGHJ04-01	donor2	18
CARGSYYFDYW	IGHV03	IGHV03-48	IGHD03-10	IGHJ04-01	donor3	18
CARDRDAFDIW	IGHV03	IGHV03-48	IGHD05-24	IGHJ03-01	donor3	18
CARDRDAFDIW	IGHV03	IGHV03-53	IGHD01-14	IGHJ03-01	donor1, donor3	18
CARDPGDYW	IGHV03	IGHV03-53	IGHD01-14	IGHJ04-01	donor3	18
CARDSGSYYFDYW	IGHV03	IGHV03-53	IGHD01-26	IGHJ04-01	donor1, donor2	18
CARGRGDYW	IGHV03	IGHV03-53	IGHD01-26	IGHJ04-01	donor1	18
CARDRDAFDIW	IGHV03	IGHV03-53	IGHD03-10	IGHJ03-01	donor1, donor3	18
CARGRGDYW	IGHV03	IGHV03-53	IGHD03-10	IGHJ04-01	donor3	18
CARGSYYFDYW	IGHV03	IGHV03-53	IGHD03-10	IGHJ04-01	donor1	18
CARGRGDYW	IGHV03	IGHV03-53	IGHD03-16	IGHJ04-01	donor3	18
CARGSYYFDYW	IGHV03	IGHV03-53	IGHD03-16	IGHJ04-01	donor3	18
CARDSGSYYFDYW	IGHV03	IGHV03-64	IGHD01-26	IGHJ04-01	donor3	18
CARGRGDYW	IGHV03	IGHV03-64	IGHD05-24	IGHJ04-01	donor1	18
CARDSGSYYFDYW	IGHV03	IGHV03-66	IGHD01-26	IGHJ04-01	donor3	18
CARGRGDYW	IGHV03	IGHV03-66	IGHD01-26	IGHJ04-01	donor3	18
CARDRDAFDIW	IGHV03	IGHV03-66	IGHD03-10	IGHJ03-01	donor3	18
CARGSYYFDYW	IGHV03	IGHV03-66	IGHD03-16	IGHJ04-01	donor2	18
CARDPGDYW	IGHV03	IGHV03-66	IGHD07-27	IGHJ04-01	donor2	18
CARDPGDYW	IGHV03	IGHV03-72	IGHD01-14	IGHJ04-01	donor1	18
CARDSGSYYFDYW	IGHV03	IGHV03-72	IGHD01-26	IGHJ04-01	donor1, donor2	18
CARGRGDYW	IGHV03	IGHV03-72	IGHD03-10	IGHJ04-01	donor3	18
CARGRGDYW	IGHV03	IGHV03-74	IGHD01-26	IGHJ04-01	donor3	18
CARGSYYFDYW	IGHV03	IGHV03-74	IGHD01-26	IGHJ04-01	donor1	18
CARDRDAFDIW	IGHV03	IGHV03-74	IGHD03-10	IGHJ03-01	donor1, donor3	18
CARDPGDYW	IGHV03	IGHV03-74	IGHD03-10	IGHJ04-01	donor1	18
CARDSGSYYFDYW	IGHV03	IGHV03-74	IGHD05-12	IGHJ04-01	donor3	18
CARGRGDYW	IGHV03	IGHV03-74	IGHD05-24	IGHJ04-01	donor2	18
CARGSYYFDYW	IGHV04	IGHV04-34	IGHD01-26	IGHJ04-01	donor3	18
CARGRGDYW	IGHV04	IGHV04-34	IGHD03-10	IGHJ04-01	donor3	18
CARGRGDYW	IGHV04	IGHV04-34	IGHD05-24	IGHJ04-01	donor1, donor2	18
CARGSYYFDYW	IGHV04	IGHV04-34	IGHD06-06	IGHJ04-01	donor1	18
CARDSGSYYFDYW	IGHV04	IGHV04-39	IGHD01-26	IGHJ04-01	donor1	18
CARDPGDYW	IGHV04	IGHV04-39	IGHD07-27	IGHJ04-01	donor3	18
CARGRGDYW	IGHV05	IGHV05-51	IGHD03-10	IGHJ04-01	donor2	18
CARGRGDYW	IGHV05	IGHV05-51	IGHD05-24	IGHJ04-01	donor1	18
CARGSYYFDYW	IGHV05	IGHV05-a	IGHD01-26	IGHJ04-01	donor2	18
CARDRDAFDIW	IGHV05	IGHV05-a	IGHD03-16	IGHJ03-01	donor2	18
CARDRDAFDIW	IGHV06	IGHV06-01	IGHD01-14	IGHJ03-01	donor3	18
CARDRDAFDIW	IGHV06	IGHV06-01	IGHD03-10	IGHJ03-01	donor1	18
CARDPGDYW	IGHV07	IGHV07-04	IGHD01-14	IGHJ04-01	donor3	18
CARDYGDYYFDYW	IGHV01	IGHV01-02	IGHD04-17	IGHJ04-01	donor3	17
CARDYGDYYFDYW	IGHV01	IGHV01-03	IGHD04-17	IGHJ04-01	donor1, donor3	17
CARDYGDYYFDYW	IGHV01	IGHV01-08	IGHD04-17	IGHJ04-01	donor1	17
CARDYGDYYFDYW	IGHV01	IGHV01-18	IGHD04-17	IGHJ04-01	donor2, donor3	17
CARDYGDYYFDYW	IGHV01	IGHV01-46	IGHD04-17	IGHJ04-01	donor3	17
CARDYGDYYFDYW	IGHV01	IGHV01-69	IGHD04-17	IGHJ04-01	donor2, donor3	17
CARDYGDYYFDYW	IGHV02	IGHV02-05	IGHD04-17	IGHJ04-01	donor3	17
CARDYGDYYFDYW	IGHV02	IGHV02-26	IGHD04-17	IGHJ04-01	donor2	17
CARDYGDYYFDYW	IGHV02	IGHV02-70	IGHD04-17	IGHJ04-01	donor3	17
CARDYGDYYFDYW	IGHV03	IGHV03-11	IGHD04-17	IGHJ04-01	donor1	17
CARDYGDYYFDYW	IGHV03	IGHV03-23	IGHD04-17	IGHJ04-01	donor1, donor2	17
CARDYGDYYFDYW	IGHV03	IGHV03-48	IGHD04-17	IGHJ04-01	donor2, donor3	17
CARDYGDYYFDYW	IGHV03	IGHV03-53	IGHD04-17	IGHJ04-01	donor3	17
CARDYGDYYFDYW	IGHV03	IGHV03-66	IGHD04-17	IGHJ04-01	donor2	17
CARDYGDYYFDYW	IGHV03	IGHV03-74	IGHD04-17	IGHJ04-01	donor3	17
CARDYGDYYFDYW	IGHV04	IGHV04-39	IGHD04-17	IGHJ04-01	donor3	17
CARDYGDYYFDYW	IGHV05	IGHV05-51	IGHD04-17	IGHJ04-01	donor1, donor3	17
CARGSGSYDYW	IGHV01	IGHV01-02	IGHD01-26	IGHJ04-01	donor1	16
CARGYCSGGSCYFDYW	IGHV01	IGHV01-02	IGHD02-15	IGHJ04-01	donor3	16
CARDGGDYW	IGHV01	IGHV01-02	IGHD03-03	IGHJ04-01	donor3	16
CARGYSSSWYFDYW	IGHV01	IGHV01-02	IGHD06-13	IGHJ04-01	donor3	16
CARYSSGWYYFDYW	IGHV01	IGHV01-02	IGHD06-19	IGHJ04-01	donor1	16
CARGYCSGGSCYFDYW	IGHV01	IGHV01-03	IGHD02-15	IGHJ04-01	donor3	16
CARGYSSSWYFDYW	IGHV01	IGHV01-03	IGHD06-13	IGHJ04-01	donor3	16
CARGSGSYDYW	IGHV01	IGHV01-03	IGHD06-19	IGHJ04-01	donor3	16
CARYSSGWYYFDYW	IGHV01	IGHV01-03	IGHD06-19	IGHJ04-01	donor2, donor3	16
CARYSSGWYYFDYW	IGHV01	IGHV01-08	IGHD06-19	IGHJ04-01	donor1	16
CARGSGSYDYW	IGHV01	IGHV01-18	IGHD01-26	IGHJ04-01	donor1, donor2, donor3	16
CARGSGSYDYW	IGHV01	IGHV01-18	IGHD02-15	IGHJ04-01	donor1	16
CARDGGDYW	IGHV01	IGHV01-18	IGHD03-16	IGHJ04-01	donor1	16
CARDGGDYW	IGHV01	IGHV01-18	IGHD04-23	IGHJ04-01	donor2	16
CARGYSSSWYFDYW	IGHV01	IGHV01-18	IGHD06-13	IGHJ04-01	donor1, donor3	16
CARYSSGWYYFDYW	IGHV01	IGHV01-18	IGHD06-19	IGHJ04-01	donor1, donor3	16
CARGSGSYDYW	IGHV01	IGHV01-46	IGHD01-26	IGHJ04-01	donor3	16
CARGYCSGGSCYFDYW	IGHV01	IGHV01-46	IGHD02-15	IGHJ04-01	donor1, donor3	16
CARDGGDYW	IGHV01	IGHV01-46	IGHD03-03	IGHJ04-01	donor3	16
CARGSGSYDYW	IGHV01	IGHV01-46	IGHD03-22	IGHJ04-01	donor1	16
CARYSSGWYYFDYW	IGHV01	IGHV01-46	IGHD06-19	IGHJ04-01	donor3	16
CARGSGSYDYW	IGHV01	IGHV01-69	IGHD01-26	IGHJ04-01	donor1	16
CARGYCSGGSCYFDYW	IGHV01	IGHV01-69	IGHD02-15	IGHJ04-01	donor2, donor3	16
CARDGGDYW	IGHV01	IGHV01-69	IGHD03-03	IGHJ04-01	donor2, donor3	16
CARDGGDYW	IGHV01	IGHV01-69	IGHD03-16	IGHJ04-01	donor1, donor2, donor3	16
CARGYSSSWYFDYW	IGHV01	IGHV01-69	IGHD06-13	IGHJ04-01	donor1	16
CARYSSGWYYFDYW	IGHV01	IGHV01-69	IGHD06-19	IGHJ04-01	donor1, donor2, donor3	16
CARYSSGWYYFDYW	IGHV02	IGHV02-05	IGHD06-19	IGHJ04-01	donor1, donor3	16
CARGSGSYDYW	IGHV02	IGHV02-70	IGHD01-26	IGHJ04-01	donor3	16
CARGYSSSWYFDYW	IGHV02	IGHV02-70	IGHD06-13	IGHJ04-01	donor2	16
CARYSSGWYYFDYW	IGHV02	IGHV02-70	IGHD06-19	IGHJ04-01	donor3	16
CARGYCSGGSCYFDYW	IGHV03	IGHV03-09	IGHD02-15	IGHJ04-01	donor1	16
CARGSGSYDYW	IGHV03	IGHV03-11	IGHD01-26	IGHJ04-01	donor1	16
CARDGGDYW	IGHV03	IGHV03-11	IGHD03-16	IGHJ04-01	donor1	16
CARYSSGWYYFDYW	IGHV03	IGHV03-11	IGHD06-19	IGHJ04-01	donor1	16
CARGYCSGGSCYFDYW	IGHV03	IGHV03-20	IGHD02-15	IGHJ04-01	donor1	16
CARDGGDYW	IGHV03	IGHV03-20	IGHD03-03	IGHJ04-01	donor2	16
CARGYSSSWYFDYW	IGHV03	IGHV03-20	IGHD06-13	IGHJ04-01	donor1	16
CARGYCSGGSCYFDYW	IGHV03	IGHV03-23	IGHD02-15	IGHJ04-01	donor3	16
CARGYSSSWYFDYW	IGHV03	IGHV03-23	IGHD06-13	IGHJ04-01	donor3	16
CARYSSGWYYFDYW	IGHV03	IGHV03-23	IGHD06-19	IGHJ04-01	donor1, donor3	16
CARDGGDYW	IGHV03	IGHV03-48	IGHD03-03	IGHJ04-01	donor2	16
CARDGGDYW	IGHV03	IGHV03-48	IGHD03-16	IGHJ04-01	donor3	16
CARGSGSYDYW	IGHV03	IGHV03-53	IGHD01-26	IGHJ04-01	donor3	16
CARGYCSGGSCYFDYW	IGHV03	IGHV03-53	IGHD02-15	IGHJ04-01	donor3	16
CARDGGDYW	IGHV03	IGHV03-53	IGHD03-16	IGHJ04-01	donor1, donor3	16
CARGYSSSWYFDYW	IGHV03	IGHV03-53	IGHD06-13	IGHJ04-01	donor1	16
CARYSSGWYYFDYW	IGHV03	IGHV03-53	IGHD06-19	IGHJ04-01	donor1, donor3	16
CARGSGSYDYW	IGHV03	IGHV03-53	IGHD06-25	IGHJ04-01	donor3	16
CARGYCSGGSCYFDYW	IGHV03	IGHV03-64	IGHD02-15	IGHJ04-01	donor1	16
CARDGGDYW	IGHV03	IGHV03-64	IGHD03-16	IGHJ04-01	donor1	16
CARGYSSSWYFDYW	IGHV03	IGHV03-64	IGHD06-13	IGHJ04-01	donor3	16
CARDGGDYW	IGHV03	IGHV03-66	IGHD03-16	IGHJ04-01	donor3	16
CARGYSSSWYFDYW	IGHV03	IGHV03-66	IGHD06-13	IGHJ04-01	donor2	16
CARGYCSGGSCYFDYW	IGHV03	IGHV03-72	IGHD02-15	IGHJ04-01	donor3	16
CARGYSSSWYFDYW	IGHV03	IGHV03-72	IGHD06-13	IGHJ04-01	donor3	16
CARYSSGWYYFDYW	IGHV03	IGHV03-72	IGHD06-19	IGHJ04-01	donor1	16
CARGSGSYDYW	IGHV03	IGHV03-74	IGHD01-26	IGHJ04-01	donor1, donor3	16
CARGYCSGGSCYFDYW	IGHV03	IGHV03-74	IGHD02-15	IGHJ04-01	donor1, donor3	16
CARGSGSYDYW	IGHV03	IGHV03-74	IGHD03-10	IGHJ04-01	donor1	16
CARGYSSSWYFDYW	IGHV03	IGHV03-74	IGHD06-13	IGHJ04-01	donor1	16
CARYSSGWYYFDYW	IGHV03	IGHV03-74	IGHD06-19	IGHJ04-01	donor1	16
CARYSSGWYYFDYW	IGHV04	IGHV04-30	IGHD06-19	IGHJ04-01	donor1, donor2	16
CARGYCSGGSCYFDYW	IGHV04	IGHV04-34	IGHD02-15	IGHJ04-01	donor1	16
CARGYSSSWYFDYW	IGHV04	IGHV04-34	IGHD06-13	IGHJ04-01	donor2, donor3	16
CARDGGDYW	IGHV04	IGHV04-39	IGHD03-16	IGHJ04-01	donor1, donor3	16
CARGYCSGGSCYFDYW	IGHV04	IGHV04-59	IGHD02-15	IGHJ04-01	donor3	16
CARGSGSYDYW	IGHV05	IGHV05-51	IGHD01-26	IGHJ04-01	donor2	16
CARGYCSGGSCYFDYW	IGHV05	IGHV05-51	IGHD02-15	IGHJ04-01	donor1, donor3	16
CARGSGSYDYW	IGHV05	IGHV05-51	IGHD03-10	IGHJ04-01	donor1	16
CARGYSSSWYFDYW	IGHV05	IGHV05-51	IGHD06-13	IGHJ04-01	donor2	16
CARYSSGWYYFDYW	IGHV05	IGHV05-51	IGHD06-19	IGHJ04-01	donor1, donor2, donor3	16
CARGYCSGGSCYFDYW	IGHV05	IGHV05-a	IGHD02-15	IGHJ04-01	donor2, donor3	16
CARGYSSSWYFDYW	IGHV05	IGHV05-a	IGHD06-13	IGHJ04-01	donor2	16
CARYSSGWYYFDYW	IGHV05	IGHV05-a	IGHD06-19	IGHJ04-01	donor3	16
CARGSGSYDYW	IGHV06	IGHV06-01	IGHD01-26	IGHJ04-01	donor1	16
CARDGGDYW	IGHV06	IGHV06-01	IGHD03-03	IGHJ04-01	donor1	16
CARGYCSGGSCYFDYW	IGHV07	IGHV07-04	IGHD02-15	IGHJ04-01	donor3	16
CARDGGDYW	IGHV07	IGHV07-04	IGHD03-16	IGHJ04-01	donor3	16
CARGYSSSWYFDYW	IGHV07	IGHV07-04	IGHD06-13	IGHJ04-01	donor3	16
CARGPDYW	IGHV01	IGHV01-02	IGHD02-02	IGHJ04-01	donor1	15
CARGYCSGGSCYYFDYW	IGHV01	IGHV01-02	IGHD02-15	IGHJ04-01	donor3	15
CARDRGWFDPW	IGHV01	IGHV01-02	IGHD03-10	IGHJ05-01	donor3	15
CARDRGGYFDYW	IGHV01	IGHV01-02	IGHD03-16	IGHJ04-01	donor3	15
CAREGGDYW	IGHV01	IGHV01-02	IGHD03-16	IGHJ04-01	donor1, donor3	15
CARDSSGYYYFDYW	IGHV01	IGHV01-02	IGHD03-22	IGHJ04-01	donor3	15
CARDRYW	IGHV01	IGHV01-02	IGHD05-24	IGHJ04-01	donor3	15
CARDRGWFDPW	IGHV01	IGHV01-02	IGHD05-24	IGHJ05-01	donor3	15
CARVYSSSWYYFDYW	IGHV01	IGHV01-02	IGHD06-13	IGHJ04-01	donor3	15
CARGPDYW	IGHV01	IGHV01-03	IGHD02-02	IGHJ04-01	donor3	15
CARGYCSGGSCYYFDYW	IGHV01	IGHV01-03	IGHD02-15	IGHJ04-01	donor2	15
CARDRGGYFDYW	IGHV01	IGHV01-03	IGHD03-10	IGHJ04-01	donor2, donor3	15
CARDRYW	IGHV01	IGHV01-03	IGHD03-10	IGHJ04-01	donor3	15
CARDRGWFDPW	IGHV01	IGHV01-03	IGHD03-10	IGHJ05-01	donor1	15
CAREGGDYW	IGHV01	IGHV01-03	IGHD03-16	IGHJ04-01	donor1, donor3	15
CARGPDYW	IGHV01	IGHV01-03	IGHD06-06	IGHJ04-01	donor2	15
CARVYSSSWYYFDYW	IGHV01	IGHV01-03	IGHD06-13	IGHJ04-01	donor1	15
CARGYGDYYFDYW	IGHV01	IGHV01-08	IGHD04-17	IGHJ04-01	donor1	15
CARGYCSGGSCYYFDYW	IGHV01	IGHV01-18	IGHD02-15	IGHJ04-01	donor1, donor3	15
CARDRGWFDPW	IGHV01	IGHV01-18	IGHD03-10	IGHJ05-01	donor1, donor2, donor3	15
CARDRGGYFDYW	IGHV01	IGHV01-18	IGHD03-16	IGHJ04-01	donor3	15
CAREGGDYW	IGHV01	IGHV01-18	IGHD03-16	IGHJ04-01	donor1, donor2, donor3	15
CARDSSGYYYFDYW	IGHV01	IGHV01-18	IGHD03-22	IGHJ04-01	donor2	15
CARGYGDYYFDYW	IGHV01	IGHV01-18	IGHD04-17	IGHJ04-01	donor1, donor3	15
CARVYSSSWYYFDYW	IGHV01	IGHV01-18	IGHD06-13	IGHJ04-01	donor2	15
CARDRGWFDPW	IGHV01	IGHV01-18	IGHD06-25	IGHJ05-01	donor3	15
CARGYCSGGSCYYFDYW	IGHV01	IGHV01-46	IGHD02-15	IGHJ04-01	donor3	15
CARDRGWFDPW	IGHV01	IGHV01-46	IGHD03-10	IGHJ05-01	donor3	15
CAREGGDYW	IGHV01	IGHV01-46	IGHD03-16	IGHJ04-01	donor2, donor3	15
CARDSSGYYYFDYW	IGHV01	IGHV01-46	IGHD03-22	IGHJ04-01	donor2	15
CARGYGDYYFDYW	IGHV01	IGHV01-46	IGHD04-17	IGHJ04-01	donor3	15
CARVYSSSWYYFDYW	IGHV01	IGHV01-46	IGHD06-13	IGHJ04-01	donor1	15
CARGPDYW	IGHV01	IGHV01-69	IGHD02-02	IGHJ04-01	donor3	15
CARGYCSGGSCYYFDYW	IGHV01	IGHV01-69	IGHD02-15	IGHJ04-01	donor1, donor3	15
CARDRYW	IGHV01	IGHV01-69	IGHD03-10	IGHJ04-01	donor2	15
CARGYGDYYFDYW	IGHV01	IGHV01-69	IGHD03-10	IGHJ04-01	donor2	15
CARDRGWFDPW	IGHV01	IGHV01-69	IGHD03-10	IGHJ05-01	donor2	15
CARDRGGYFDYW	IGHV01	IGHV01-69	IGHD03-16	IGHJ04-01	donor2	15
CAREGGDYW	IGHV01	IGHV01-69	IGHD03-16	IGHJ04-01	donor1, donor2, donor3	15
CARDRGWFDPW	IGHV01	IGHV01-69	IGHD03-16	IGHJ05-01	donor2	15
CARDSSGYYYFDYW	IGHV01	IGHV01-69	IGHD03-22	IGHJ04-01	donor2	15
CARGYGDYYFDYW	IGHV01	IGHV01-69	IGHD04-17	IGHJ04-01	donor3	15
CARDRYW	IGHV01	IGHV01-69	IGHD05-24	IGHJ04-01	donor3	15
CARGPDYW	IGHV01	IGHV01-69	IGHD06-06	IGHJ04-01	donor1	15
CARVYSSSWYYFDYW	IGHV01	IGHV01-69	IGHD06-13	IGHJ04-01	donor1	15
CARDSSGYYYFDYW	IGHV01	IGHV01-69	IGHD06-19	IGHJ04-01	donor1	15
CAREGGDYW	IGHV01	IGHV01-69	IGHD06-25	IGHJ04-01	donor2	15
CARVYSSSWYYFDYW	IGHV02	IGHV02-05	IGHD06-13	IGHJ04-01	donor1, donor2	15
CARVYSSSWYYFDYW	IGHV02	IGHV02-05	IGHD06-19	IGHJ04-01	donor2	15
CARGYCSGGSCYYFDYW	IGHV02	IGHV02-26	IGHD02-15	IGHJ04-01	donor2	15
CARVYSSSWYYFDYW	IGHV02	IGHV02-26	IGHD06-13	IGHJ04-01	donor2, donor3	15
CARDSSGYYYFDYW	IGHV02	IGHV02-70	IGHD03-22	IGHJ04-01	donor3	15
CARVYSSSWYYFDYW	IGHV02	IGHV02-70	IGHD06-13	IGHJ04-01	donor2	15
CARGYGDYYFDYW	IGHV03	IGHV03-09	IGHD04-17	IGHJ04-01	donor1	15
CARDRGWFDPW	IGHV03	IGHV03-11	IGHD01-26	IGHJ05-01	donor1	15
CARGPDYW	IGHV03	IGHV03-11	IGHD02-02	IGHJ04-01	donor1	15
CARDRGGYFDYW	IGHV03	IGHV03-11	IGHD03-16	IGHJ04-01	donor1	15
CAREGGDYW	IGHV03	IGHV03-11	IGHD03-16	IGHJ04-01	donor1	15
CARDSSGYYYFDYW	IGHV03	IGHV03-11	IGHD03-22	IGHJ04-01	donor1	15
CARGPDYW	IGHV03	IGHV03-11	IGHD06-06	IGHJ04-01	donor1	15
CARVYSSSWYYFDYW	IGHV03	IGHV03-11	IGHD06-13	IGHJ04-01	donor1	15
CARDRGGYFDYW	IGHV03	IGHV03-11	IGHD06-25	IGHJ04-01	donor1	15
CAREGGDYW	IGHV03	IGHV03-11	IGHD06-25	IGHJ04-01	donor1	15
CARDRGGYFDYW	IGHV03	IGHV03-13	IGHD03-16	IGHJ04-01	donor2	15
CARGYCSGGSCYYFDYW	IGHV03	IGHV03-20	IGHD02-15	IGHJ04-01	donor2, donor3	15
CARGYGDYYFDYW	IGHV03	IGHV03-20	IGHD02-21	IGHJ04-01	donor1	15
CARDRGGYFDYW	IGHV03	IGHV03-20	IGHD03-10	IGHJ04-01	donor2	15
CAREGGDYW	IGHV03	IGHV03-20	IGHD03-16	IGHJ04-01	donor1, donor3	15
CARDSSGYYYFDYW	IGHV03	IGHV03-20	IGHD03-22	IGHJ04-01	donor1, donor2	15
CARGYGDYYFDYW	IGHV03	IGHV03-20	IGHD04-17	IGHJ04-01	donor1	15
CARVYSSSWYYFDYW	IGHV03	IGHV03-20	IGHD06-13	IGHJ04-01	donor2	15
CARDSSGYYYFDYW	IGHV03	IGHV03-20	IGHD06-19	IGHJ04-01	donor1	15
CARDRYW	IGHV03	IGHV03-21	IGHD01-14	IGHJ04-01	donor1, donor3	15
CARGPDYW	IGHV03	IGHV03-21	IGHD01-14	IGHJ04-01	donor2	15
CARGPDYW	IGHV03	IGHV03-21	IGHD02-02	IGHJ04-01	donor1	15
CARDRYW	IGHV03	IGHV03-21	IGHD03-10	IGHJ04-01	donor3	15
CARDRYW	IGHV03	IGHV03-21	IGHD05-24	IGHJ04-01	donor1	15
CARGYCSGGSCYYFDYW	IGHV03	IGHV03-23	IGHD02-15	IGHJ04-01	donor2, donor3	15
CARDSSGYYYFDYW	IGHV03	IGHV03-23	IGHD03-22	IGHJ04-01	donor2	15
CARGPDYW	IGHV03	IGHV03-48	IGHD02-02	IGHJ04-01	donor3	15
CARDRGGYFDYW	IGHV03	IGHV03-48	IGHD03-16	IGHJ04-01	donor2, donor3	15
CARDSSGYYYFDYW	IGHV03	IGHV03-48	IGHD03-22	IGHJ04-01	donor2	15
CARGYGDYYFDYW	IGHV03	IGHV03-48	IGHD04-17	IGHJ04-01	donor2	15
CARDRYW	IGHV03	IGHV03-48	IGHD05-24	IGHJ04-01	donor2	15
CARDRGWFDPW	IGHV03	IGHV03-48	IGHD05-24	IGHJ05-01	donor3	15
CARVYSSSWYYFDYW	IGHV03	IGHV03-48	IGHD06-13	IGHJ04-01	donor2, donor3	15
CARDRGGYFDYW	IGHV03	IGHV03-48	IGHD06-25	IGHJ04-01	donor2	15
CARDRGWFDPW	IGHV03	IGHV03-53	IGHD01-26	IGHJ05-01	donor1	15
CARGPDYW	IGHV03	IGHV03-53	IGHD02-02	IGHJ04-01	donor3	15
CARGYCSGGSCYYFDYW	IGHV03	IGHV03-53	IGHD02-15	IGHJ04-01	donor2	15
CARDRGGYFDYW	IGHV03	IGHV03-53	IGHD03-10	IGHJ04-01	donor2	15
CARDRYW	IGHV03	IGHV03-53	IGHD03-10	IGHJ04-01	donor3	15
CARDRGWFDPW	IGHV03	IGHV03-53	IGHD03-10	IGHJ05-01	donor2, donor3	15
CARDRGGYFDYW	IGHV03	IGHV03-53	IGHD03-16	IGHJ04-01	donor3	15
CARDRGWFDPW	IGHV03	IGHV03-53	IGHD03-16	IGHJ05-01	donor3	15
CARDSSGYYYFDYW	IGHV03	IGHV03-53	IGHD03-22	IGHJ04-01	donor1, donor2, donor3	15
CARGYGDYYFDYW	IGHV03	IGHV03-53	IGHD04-17	IGHJ04-01	donor1, donor2, donor3	15
CARGPDYW	IGHV03	IGHV03-53	IGHD06-06	IGHJ04-01	donor3	15
CARVYSSSWYYFDYW	IGHV03	IGHV03-53	IGHD06-13	IGHJ04-01	donor2	15
CARGYCSGGSCYYFDYW	IGHV03	IGHV03-64	IGHD02-15	IGHJ04-01	donor3	15
CAREGGDYW	IGHV03	IGHV03-64	IGHD03-16	IGHJ04-01	donor3	15
CARGYCSGGSCYYFDYW	IGHV03	IGHV03-66	IGHD02-15	IGHJ04-01	donor3	15
CARDRYW	IGHV03	IGHV03-66	IGHD03-10	IGHJ04-01	donor2	15
CARDSSGYYYFDYW	IGHV03	IGHV03-66	IGHD03-22	IGHJ04-01	donor3	15
CARGYGDYYFDYW	IGHV03	IGHV03-66	IGHD04-17	IGHJ04-01	donor3	15
CARGPDYW	IGHV03	IGHV03-74	IGHD02-02	IGHJ04-01	donor3	15
CARDRGGYFDYW	IGHV03	IGHV03-74	IGHD03-10	IGHJ04-01	donor3	15
CARDRYW	IGHV03	IGHV03-74	IGHD03-10	IGHJ04-01	donor3	15
CARDRGWFDPW	IGHV03	IGHV03-74	IGHD03-10	IGHJ05-01	donor1, donor2, donor3	15
CARDRGGYFDYW	IGHV03	IGHV03-74	IGHD03-16	IGHJ04-01	donor2	15
CAREGGDYW	IGHV03	IGHV03-74	IGHD03-16	IGHJ04-01	donor2	15
CARGYGDYYFDYW	IGHV03	IGHV03-74	IGHD04-17	IGHJ04-01	donor1, donor2, donor3	15
CARDRYW	IGHV03	IGHV03-74	IGHD05-24	IGHJ04-01	donor3	15
CAREGGDYW	IGHV03	IGHV03-74	IGHD06-25	IGHJ04-01	donor1	15
CARGYCSGGSCYYFDYW	IGHV04	IGHV04-30	IGHD02-15	IGHJ04-01	donor2	15
CARDRYW	IGHV04	IGHV04-30	IGHD03-10	IGHJ04-01	donor1	15
CARGYGDYYFDYW	IGHV04	IGHV04-30	IGHD04-17	IGHJ04-01	donor1	15
CARVYSSSWYYFDYW	IGHV04	IGHV04-30	IGHD06-13	IGHJ04-01	donor2	15
CAREGGDYW	IGHV04	IGHV04-30	IGHD06-25	IGHJ04-01	donor1	15
CARGPDYW	IGHV04	IGHV04-34	IGHD02-02	IGHJ04-01	donor1	15
CARGYCSGGSCYYFDYW	IGHV04	IGHV04-34	IGHD02-15	IGHJ04-01	donor2	15
CAREGGDYW	IGHV04	IGHV04-34	IGHD03-16	IGHJ04-01	donor3	15
CARGYGDYYFDYW	IGHV04	IGHV04-34	IGHD04-17	IGHJ04-01	donor1	15
CARDRYW	IGHV04	IGHV04-39	IGHD03-10	IGHJ04-01	donor1	15
CARDSSGYYYFDYW	IGHV04	IGHV04-39	IGHD03-22	IGHJ04-01	donor1, donor3	15
CARGYCSGGSCYYFDYW	IGHV04	IGHV04-59	IGHD02-15	IGHJ04-01	donor3	15
CARDRGGYFDYW	IGHV04	IGHV04-59	IGHD03-10	IGHJ04-01	donor3	15
CARDRYW	IGHV05	IGHV05-51	IGHD01-14	IGHJ04-01	donor1	15
CARGYCSGGSCYYFDYW	IGHV05	IGHV05-51	IGHD02-15	IGHJ04-01	donor2, donor3	15
CARDSSGYYYFDYW	IGHV05	IGHV05-51	IGHD03-22	IGHJ04-01	donor2	15
CARGYGDYYFDYW	IGHV05	IGHV05-51	IGHD04-17	IGHJ04-01	donor3	15
CARVYSSSWYYFDYW	IGHV05	IGHV05-51	IGHD06-13	IGHJ04-01	donor1	15
CARDRGWFDPW	IGHV06	IGHV06-01	IGHD03-10	IGHJ05-01	donor1	15
CARGPDYW	IGHV07	IGHV07-04	IGHD02-02	IGHJ04-01	donor3	15
CAREGGDYW	IGHV07	IGHV07-04	IGHD03-16	IGHJ04-01	donor3	15
CARGYCSGGSCYDYW	IGHV01	IGHV01-02	IGHD02-15	IGHJ04-01	donor2	14
CARGYCSGGSCYPFDYW	IGHV01	IGHV01-02	IGHD02-15	IGHJ04-01	donor2, donor3	14
CARDLGWFDPW	IGHV01	IGHV01-02	IGHD03-03	IGHJ05-01	donor2	14
CARDRGDAFDIW	IGHV01	IGHV01-02	IGHD03-10	IGHJ03-01	donor1	14
CARDRGYW	IGHV01	IGHV01-02	IGHD03-10	IGHJ04-01	donor3	14
CARGGGDYW	IGHV01	IGHV01-02	IGHD03-16	IGHJ04-01	donor3	14
CARDSSGFDYW	IGHV01	IGHV01-02	IGHD03-22	IGHJ04-01	donor1	14
CARDYYDSSGYYYFDYW	IGHV01	IGHV01-02	IGHD03-22	IGHJ04-01	donor3	14
CARDRGDAFDIW	IGHV01	IGHV01-02	IGHD05-24	IGHJ03-01	donor1	14
CARSSSWYYFDYW	IGHV01	IGHV01-02	IGHD06-13	IGHJ04-01	donor2	14
CARDSSGFDYW	IGHV01	IGHV01-02	IGHD06-19	IGHJ04-01	donor3	14
CARDSSGWYDYW	IGHV01	IGHV01-02	IGHD06-19	IGHJ04-01	donor1, donor3	14
CARGYSSGWYDYW	IGHV01	IGHV01-02	IGHD06-19	IGHJ04-01	donor3	14
CARDRGDAFDIW	IGHV01	IGHV01-02	IGHD06-25	IGHJ03-01	donor3	14
CARDSGDYW	IGHV01	IGHV01-02	IGHD07-27	IGHJ04-01	donor1	14
CARDRGDAFDIW	IGHV01	IGHV01-03	IGHD01-26	IGHJ03-01	donor2	14
CARDRGYW	IGHV01	IGHV01-03	IGHD01-26	IGHJ04-01	donor3	14
CARGYCSGGSCYPFDYW	IGHV01	IGHV01-03	IGHD02-15	IGHJ04-01	donor2, donor3	14
CARDRGYW	IGHV01	IGHV01-03	IGHD03-10	IGHJ04-01	donor3	14
CARGGDFDYW	IGHV01	IGHV01-03	IGHD03-10	IGHJ04-01	donor3	14
CARGGGDYW	IGHV01	IGHV01-03	IGHD03-16	IGHJ04-01	donor1	14
CARDYYDSSGYYYFDYW	IGHV01	IGHV01-03	IGHD03-22	IGHJ04-01	donor1, donor3	14
CARDRGDAFDIW	IGHV01	IGHV01-03	IGHD05-24	IGHJ03-01	donor3	14
CARSSSWYYFDYW	IGHV01	IGHV01-03	IGHD06-13	IGHJ04-01	donor3	14
CARDSSGWYDYW	IGHV01	IGHV01-03	IGHD06-19	IGHJ04-01	donor2, donor3	14
CARGYSSGWYDYW	IGHV01	IGHV01-03	IGHD06-19	IGHJ04-01	donor3	14
CARGYCSGGSCYDYW	IGHV01	IGHV01-08	IGHD02-15	IGHJ04-01	donor1	14
CARGGGDYW	IGHV01	IGHV01-08	IGHD03-16	IGHJ04-01	donor1	14
CARDYYDSSGYYYFDYW	IGHV01	IGHV01-08	IGHD03-22	IGHJ04-01	donor1	14
CARDSGDYW	IGHV01	IGHV01-08	IGHD07-27	IGHJ04-01	donor1	14
CARDRGYW	IGHV01	IGHV01-18	IGHD01-14	IGHJ04-01	donor2	14
CARDSGDYW	IGHV01	IGHV01-18	IGHD01-14	IGHJ04-01	donor3	14
CARGYCSGGSCYDYW	IGHV01	IGHV01-18	IGHD02-15	IGHJ04-01	donor1, donor3	14
CARGYCSGGSCYPFDYW	IGHV01	IGHV01-18	IGHD02-15	IGHJ04-01	donor1, donor3	14
CARDLGWFDPW	IGHV01	IGHV01-18	IGHD03-03	IGHJ05-01	donor2	14
CARDRGDAFDIW	IGHV01	IGHV01-18	IGHD03-10	IGHJ03-01	donor1, donor2	14
CARDRGYW	IGHV01	IGHV01-18	IGHD03-10	IGHJ04-01	donor1	14
CARDSGDYW	IGHV01	IGHV01-18	IGHD03-10	IGHJ04-01	donor1, donor2	14
CARGGDFDYW	IGHV01	IGHV01-18	IGHD03-10	IGHJ04-01	donor1, donor3	14
CARGGDFDYW	IGHV01	IGHV01-18	IGHD03-16	IGHJ04-01	donor1	14
CARDLGWFDPW	IGHV01	IGHV01-18	IGHD03-16	IGHJ05-01	donor2	14
CARDSSGFDYW	IGHV01	IGHV01-18	IGHD03-22	IGHJ04-01	donor3	14
CARDYYDSSGYYYFDYW	IGHV01	IGHV01-18	IGHD03-22	IGHJ04-01	donor1	14
CARSSSWYYFDYW	IGHV01	IGHV01-18	IGHD06-13	IGHJ04-01	donor1	14
CARDSSGFDYW	IGHV01	IGHV01-18	IGHD06-19	IGHJ04-01	donor1	14
CARDSSGWYDYW	IGHV01	IGHV01-18	IGHD06-19	IGHJ04-01	donor1, donor2, donor3	14
CARGYSSGWYDYW	IGHV01	IGHV01-18	IGHD06-19	IGHJ04-01	donor1, donor2, donor3	14
CARDSGDYW	IGHV01	IGHV01-18	IGHD06-25	IGHJ04-01	donor2	14
CARDLGWFDPW	IGHV01	IGHV01-18	IGHD07-27	IGHJ05-01	donor3	14
CARGYCSGGSCYDYW	IGHV01	IGHV01-46	IGHD02-15	IGHJ04-01	donor3	14
CARGYCSGGSCYPFDYW	IGHV01	IGHV01-46	IGHD02-15	IGHJ04-01	donor3	14
CARDRGDAFDIW	IGHV01	IGHV01-46	IGHD03-10	IGHJ03-01	donor2, donor3	14
CARDRGYW	IGHV01	IGHV01-46	IGHD03-10	IGHJ04-01	donor3	14
CARDSGDYW	IGHV01	IGHV01-46	IGHD03-10	IGHJ04-01	donor2	14
CARGGGDYW	IGHV01	IGHV01-46	IGHD03-16	IGHJ04-01	donor1	14
CARDYYDSSGYYYFDYW	IGHV01	IGHV01-46	IGHD03-22	IGHJ04-01	donor1, donor3	14
CARSSSWYYFDYW	IGHV01	IGHV01-46	IGHD06-13	IGHJ04-01	donor2	14
CARDSSGFDYW	IGHV01	IGHV01-46	IGHD06-19	IGHJ04-01	donor3	14
CARDSSGWYDYW	IGHV01	IGHV01-46	IGHD06-19	IGHJ04-01	donor3	14
CARGYSSGWYDYW	IGHV01	IGHV01-46	IGHD06-19	IGHJ04-01	donor2	14
CARDLGWFDPW	IGHV01	IGHV01-46	IGHD07-27	IGHJ05-01	donor1	14
CASRDYW	IGHV01	IGHV01-69	IGHD01-14	IGHJ04-01	donor3	14
CARGYCSGGSCYPFDYW	IGHV01	IGHV01-69	IGHD02-15	IGHJ04-01	donor2, donor3	14
CARDLGWFDPW	IGHV01	IGHV01-69	IGHD03-03	IGHJ05-01	donor1, donor2, donor3	14
CARDRGDAFDIW	IGHV01	IGHV01-69	IGHD03-10	IGHJ03-01	donor1, donor2	14
CARDRGYW	IGHV01	IGHV01-69	IGHD03-10	IGHJ04-01	donor1	14
CARDSGDYW	IGHV01	IGHV01-69	IGHD03-10	IGHJ04-01	donor3	14
CARGGDFDYW	IGHV01	IGHV01-69	IGHD03-10	IGHJ04-01	donor3	14
CARDYYDSSGYYYFDYW	IGHV01	IGHV01-69	IGHD03-22	IGHJ04-01	donor1, donor3	14
CARDRGDAFDIW	IGHV01	IGHV01-69	IGHD05-24	IGHJ03-01	donor1	14
CARDRGYW	IGHV01	IGHV01-69	IGHD05-24	IGHJ04-01	donor3	14
CARSSSWYYFDYW	IGHV01	IGHV01-69	IGHD06-13	IGHJ04-01	donor3	14
CARDSSGFDYW	IGHV01	IGHV01-69	IGHD06-19	IGHJ04-01	donor3	14
CARDSSGWYDYW	IGHV01	IGHV01-69	IGHD06-19	IGHJ04-01	donor1, donor2, donor3	14
CARGYSSGWYDYW	IGHV01	IGHV01-69	IGHD06-19	IGHJ04-01	donor1, donor2	14
CARDLGWFDPW	IGHV01	IGHV01-69	IGHD07-27	IGHJ05-01	donor3	14
CARDSSGWYDYW	IGHV02	IGHV02-26	IGHD06-19	IGHJ04-01	donor2	14
CARGGGDYW	IGHV02	IGHV02-70	IGHD03-16	IGHJ04-01	donor2	14
CARSSSWYYFDYW	IGHV02	IGHV02-70	IGHD06-13	IGHJ04-01	donor3	14
CARDSSGWYDYW	IGHV02	IGHV02-70	IGHD06-19	IGHJ04-01	donor2	14
CARGYSSGWYDYW	IGHV02	IGHV02-70	IGHD06-19	IGHJ04-01	donor3	14
CARGGDFDYW	IGHV03	IGHV03-09	IGHD04-23	IGHJ04-01	donor1	14
CASRDYW	IGHV03	IGHV03-09	IGHD06-06	IGHJ04-01	donor1	14
CARSSSWYYFDYW	IGHV03	IGHV03-09	IGHD06-13	IGHJ04-01	donor1	14
CASRDYW	IGHV03	IGHV03-11	IGHD01-14	IGHJ04-01	donor1	14
CARGYCSGGSCYPFDYW	IGHV03	IGHV03-11	IGHD02-15	IGHJ04-01	donor1	14
CARDLGWFDPW	IGHV03	IGHV03-11	IGHD03-10	IGHJ05-01	donor1	14
CARDLGWFDPW	IGHV03	IGHV03-11	IGHD03-16	IGHJ05-01	donor1	14
CARSSSWYYFDYW	IGHV03	IGHV03-11	IGHD06-13	IGHJ04-01	donor1	14
CARDSSGWYDYW	IGHV03	IGHV03-11	IGHD06-19	IGHJ04-01	donor1	14
CASRDYW	IGHV03	IGHV03-20	IGHD01-14	IGHJ04-01	donor1	14
CARGYCSGGSCYDYW	IGHV03	IGHV03-20	IGHD02-15	IGHJ04-01	donor2	14
CARGYCSGGSCYPFDYW	IGHV03	IGHV03-20	IGHD02-15	IGHJ04-01	donor2, donor3	14
CASRDYW	IGHV03	IGHV03-20	IGHD03-10	IGHJ04-01	donor1	14
CARDYYDSSGYYYFDYW	IGHV03	IGHV03-20	IGHD03-22	IGHJ04-01	donor1, donor2	14
CARSSSWYYFDYW	IGHV03	IGHV03-20	IGHD06-13	IGHJ04-01	donor1	14
CARDSSGFDYW	IGHV03	IGHV03-20	IGHD06-19	IGHJ04-01	donor1	14
CARDSSGWYDYW	IGHV03	IGHV03-20	IGHD06-19	IGHJ04-01	donor1, donor3	14
CARGYSSGWYDYW	IGHV03	IGHV03-20	IGHD06-19	IGHJ04-01	donor1	14
CARDLGWFDPW	IGHV03	IGHV03-20	IGHD07-27	IGHJ05-01	donor2	14
CASRDYW	IGHV03	IGHV03-21	IGHD01-14	IGHJ04-01	donor2, donor3	14
CARDRGYW	IGHV03	IGHV03-21	IGHD03-10	IGHJ04-01	donor1, donor3	14
CASRDYW	IGHV03	IGHV03-21	IGHD03-10	IGHJ04-01	donor2, donor3	14
CARDRGYW	IGHV03	IGHV03-21	IGHD03-16	IGHJ04-01	donor3	14
CARDRGYW	IGHV03	IGHV03-21	IGHD05-24	IGHJ04-01	donor2	14
CASRDYW	IGHV03	IGHV03-21	IGHD05-24	IGHJ04-01	donor3	14
CARDSSGFDYW	IGHV03	IGHV03-23	IGHD03-22	IGHJ04-01	donor3	14
CASRDYW	IGHV03	IGHV03-48	IGHD01-14	IGHJ04-01	donor3	14
CARGYCSGGSCYDYW	IGHV03	IGHV03-48	IGHD02-15	IGHJ04-01	donor3	14
CARGYCSGGSCYPFDYW	IGHV03	IGHV03-48	IGHD02-15	IGHJ04-01	donor3	14
CARDSGDYW	IGHV03	IGHV03-48	IGHD03-10	IGHJ04-01	donor2, donor3	14
CARGGDFDYW	IGHV03	IGHV03-48	IGHD03-16	IGHJ04-01	donor3	14
CARGGGDYW	IGHV03	IGHV03-48	IGHD03-16	IGHJ04-01	donor3	14
CARDSSGFDYW	IGHV03	IGHV03-48	IGHD06-19	IGHJ04-01	donor3	14
CARDLGWFDPW	IGHV03	IGHV03-48	IGHD07-27	IGHJ05-01	donor2	14
CARDRGYW	IGHV03	IGHV03-53	IGHD01-14	IGHJ04-01	donor3	14
CARGYCSGGSCYDYW	IGHV03	IGHV03-53	IGHD02-15	IGHJ04-01	donor1	14
CARGYCSGGSCYPFDYW	IGHV03	IGHV03-53	IGHD02-15	IGHJ04-01	donor3	14
CARDRGDAFDIW	IGHV03	IGHV03-53	IGHD03-10	IGHJ03-01	donor3	14
CARDSGDYW	IGHV03	IGHV03-53	IGHD03-10	IGHJ04-01	donor3	14
CARDRGDAFDIW	IGHV03	IGHV03-53	IGHD03-16	IGHJ03-01	donor3	14
CARGGDFDYW	IGHV03	IGHV03-53	IGHD03-16	IGHJ04-01	donor3	14
CARGGGDYW	IGHV03	IGHV03-53	IGHD03-16	IGHJ04-01	donor2	14
CARDSSGFDYW	IGHV03	IGHV03-53	IGHD03-22	IGHJ04-01	donor1	14
CARDYYDSSGYYYFDYW	IGHV03	IGHV03-53	IGHD03-22	IGHJ04-01	donor1	14
CARDSSGWYDYW	IGHV03	IGHV03-53	IGHD06-19	IGHJ04-01	donor1, donor3	14
CARGYSSGWYDYW	IGHV03	IGHV03-53	IGHD06-19	IGHJ04-01	donor3	14
CARDSSGFDYW	IGHV03	IGHV03-53	IGHD06-25	IGHJ04-01	donor2	14
CARDYYDSSGYYYFDYW	IGHV03	IGHV03-64	IGHD03-22	IGHJ04-01	donor3	14
CARSSSWYYFDYW	IGHV03	IGHV03-64	IGHD06-13	IGHJ04-01	donor1	14
CARGYCSGGSCYDYW	IGHV03	IGHV03-66	IGHD02-15	IGHJ04-01	donor3	14
CARDRGDAFDIW	IGHV03	IGHV03-66	IGHD03-10	IGHJ03-01	donor3	14
CARDSGDYW	IGHV03	IGHV03-66	IGHD03-10	IGHJ04-01	donor3	14
CARGGDFDYW	IGHV03	IGHV03-66	IGHD03-16	IGHJ04-01	donor2	14
CARDSSGFDYW	IGHV03	IGHV03-66	IGHD03-22	IGHJ04-01	donor2	14
CARDYYDSSGYYYFDYW	IGHV03	IGHV03-66	IGHD03-22	IGHJ04-01	donor2, donor3	14
CARSSSWYYFDYW	IGHV03	IGHV03-66	IGHD06-13	IGHJ04-01	donor3	14
CARDSSGWYDYW	IGHV03	IGHV03-66	IGHD06-19	IGHJ04-01	donor2, donor3	14
CARDSSGFDYW	IGHV03	IGHV03-66	IGHD06-25	IGHJ04-01	donor2	14
CARDLGWFDPW	IGHV03	IGHV03-66	IGHD07-27	IGHJ05-01	donor2	14
CARGYCSGGSCYPFDYW	IGHV03	IGHV03-71	IGHD02-15	IGHJ04-01	donor3	14
CARDSGDYW	IGHV03	IGHV03-72	IGHD03-10	IGHJ04-01	donor1	14
CARGGDFDYW	IGHV03	IGHV03-72	IGHD03-16	IGHJ04-01	donor3	14
CARDYYDSSGYYYFDYW	IGHV03	IGHV03-72	IGHD03-22	IGHJ04-01	donor3	14
CARGGGDYW	IGHV03	IGHV03-72	IGHD06-25	IGHJ04-01	donor3	14
CASRDYW	IGHV03	IGHV03-74	IGHD01-14	IGHJ04-01	donor3	14
CARDRGDAFDIW	IGHV03	IGHV03-74	IGHD03-10	IGHJ03-01	donor3	14
CARDRGYW	IGHV03	IGHV03-74	IGHD03-10	IGHJ04-01	donor1, donor2, donor3	14
CARGGDFDYW	IGHV03	IGHV03-74	IGHD03-10	IGHJ04-01	donor3	14
CARGGDFDYW	IGHV03	IGHV03-74	IGHD03-16	IGHJ04-01	donor3	14
CARGGGDYW	IGHV03	IGHV03-74	IGHD03-16	IGHJ04-01	donor1	14
CARDLGWFDPW	IGHV03	IGHV03-74	IGHD03-16	IGHJ05-01	donor2	14
CARDYYDSSGYYYFDYW	IGHV03	IGHV03-74	IGHD03-22	IGHJ04-01	donor3	14
CASRDYW	IGHV03	IGHV03-74	IGHD05-24	IGHJ04-01	donor1	14
CARGYSSGWYDYW	IGHV03	IGHV03-74	IGHD06-19	IGHJ04-01	donor2, donor3	14
CARDRGDAFDIW	IGHV03	IGHV03-74	IGHD06-25	IGHJ03-01	donor1	14
CARGGGDYW	IGHV04	IGHV04-30	IGHD03-16	IGHJ04-01	donor2	14
CARDYYDSSGYYYFDYW	IGHV04	IGHV04-30	IGHD03-22	IGHJ04-01	donor1	14
CASRDYW	IGHV04	IGHV04-34	IGHD01-14	IGHJ04-01	donor3	14
CARGYCSGGSCYDYW	IGHV04	IGHV04-34	IGHD02-15	IGHJ04-01	donor2	14
CARGYCSGGSCYPFDYW	IGHV04	IGHV04-34	IGHD02-15	IGHJ04-01	donor2	14
CARGGDFDYW	IGHV04	IGHV04-34	IGHD03-10	IGHJ04-01	donor1	14
CARGGGDYW	IGHV04	IGHV04-34	IGHD03-16	IGHJ04-01	donor1	14
CARSSSWYYFDYW	IGHV04	IGHV04-34	IGHD06-13	IGHJ04-01	donor2	14
CARGYSSGWYDYW	IGHV04	IGHV04-34	IGHD06-19	IGHJ04-01	donor2	14
CARDRGYW	IGHV04	IGHV04-39	IGHD03-10	IGHJ04-01	donor1	14
CARDSGDYW	IGHV04	IGHV04-39	IGHD03-10	IGHJ04-01	donor3	14
CARDLGWFDPW	IGHV04	IGHV04-39	IGHD03-16	IGHJ05-01	donor3	14
CARDSSGFDYW	IGHV04	IGHV04-39	IGHD06-19	IGHJ04-01	donor3	14
CARDSSGWYDYW	IGHV04	IGHV04-39	IGHD06-19	IGHJ04-01	donor3	14
CARGYCSGGSCYDYW	IGHV04	IGHV04-59	IGHD02-15	IGHJ04-01	donor3	14
CARGYCSGGSCYPFDYW	IGHV04	IGHV04-59	IGHD02-15	IGHJ04-01	donor3	14
CARGYSSGWYDYW	IGHV04	IGHV04-59	IGHD06-19	IGHJ04-01	donor2	14
CASRDYW	IGHV05	IGHV05-51	IGHD01-14	IGHJ04-01	donor3	14
CARGYCSGGSCYDYW	IGHV05	IGHV05-51	IGHD02-15	IGHJ04-01	donor1, donor2, donor3	14
CARGYCSGGSCYPFDYW	IGHV05	IGHV05-51	IGHD02-15	IGHJ04-01	donor1	14
CARGGDFDYW	IGHV05	IGHV05-51	IGHD03-16	IGHJ04-01	donor2, donor3	14
CARGGGDYW	IGHV05	IGHV05-51	IGHD03-16	IGHJ04-01	donor1, donor2	14
CARSSSWYYFDYW	IGHV05	IGHV05-51	IGHD06-13	IGHJ04-01	donor2	14
CARDSSGWYDYW	IGHV05	IGHV05-51	IGHD06-19	IGHJ04-01	donor3	14
CARGYSSGWYDYW	IGHV05	IGHV05-51	IGHD06-19	IGHJ04-01	donor1, donor2, donor3	14
CARGGGDYW	IGHV05	IGHV05-51	IGHD06-25	IGHJ04-01	donor1	14
CASRDYW	IGHV05	IGHV05-a	IGHD01-14	IGHJ04-01	donor2, donor3	14
CARGYCSGGSCYDYW	IGHV05	IGHV05-a	IGHD02-15	IGHJ04-01	donor3	14
CARGYCSGGSCYPFDYW	IGHV05	IGHV05-a	IGHD02-15	IGHJ04-01	donor2	14
CARGGDFDYW	IGHV05	IGHV05-a	IGHD03-16	IGHJ04-01	donor2	14
CARGGGDYW	IGHV05	IGHV05-a	IGHD03-16	IGHJ04-01	donor3	14
CARGYCSGGSCYDYW	IGHV06	IGHV06-01	IGHD02-15	IGHJ04-01	donor2	14
CARDYYDSSGYYYFDYW	IGHV06	IGHV06-01	IGHD03-22	IGHJ04-01	donor1	14
CARDSSGWYDYW	IGHV06	IGHV06-01	IGHD06-19	IGHJ04-01	donor2	14
CARGYSSGWYDYW	IGHV06	IGHV06-01	IGHD06-19	IGHJ04-01	donor1	14
CARGYCSGGSCYDYW	IGHV07	IGHV07-04	IGHD02-15	IGHJ04-01	donor3	14
CARDSGDYW	IGHV07	IGHV07-04	IGHD03-10	IGHJ04-01	donor3	14
CARSSSWYYFDYW	IGHV07	IGHV07-04	IGHD06-13	IGHJ04-01	donor3	14
CARGYSSGWYDYW	IGHV07	IGHV07-04	IGHD06-19	IGHJ04-01	donor3	14
CARDSGDYW	IGHV07	IGHV07-04	IGHD06-25	IGHJ04-01	donor3	14
DYW	IGHV_II	IGHV_II-15	IGHD02-02	IGHJ04-01	donor1	13
DYW	IGHV_II	IGHV_II-15	IGHD03-16	IGHJ04-01	donor1	13
DYW	IGHV_III	IGHV_III-02	IGHD06-13	IGHJ04-01	donor3	13
CARDRGNWFDPW	IGHV01	IGHV01-02	IGHD01-26	IGHJ05-01	donor1	13
CARDCSSTSCYDYW	IGHV01	IGHV01-02	IGHD02-02	IGHJ04-01	donor1, donor2, donor3	13
CARRYCSSTSCYFDYW	IGHV01	IGHV01-02	IGHD02-02	IGHJ04-01	donor1	13
CAREYCSGGSCYFDYW	IGHV01	IGHV01-02	IGHD02-15	IGHJ04-01	donor3	13
CARGYCSGGSCYSFDYW	IGHV01	IGHV01-02	IGHD02-15	IGHJ04-01	donor1	13
CARARGDYW	IGHV01	IGHV01-02	IGHD03-10	IGHJ04-01	donor1	13
CARDRGGFDYW	IGHV01	IGHV01-02	IGHD03-10	IGHJ04-01	donor1	13
CARDYYGSGSYDYW	IGHV01	IGHV01-02	IGHD03-10	IGHJ04-01	donor1, donor2	13
CARDRGNWFDPW	IGHV01	IGHV01-02	IGHD03-10	IGHJ05-01	donor1	13
CARDRGGFDYW	IGHV01	IGHV01-02	IGHD03-16	IGHJ04-01	donor1	13
CARDRGNWFDPW	IGHV01	IGHV01-02	IGHD03-16	IGHJ05-01	donor1	13
CARDRGGFDYW	IGHV01	IGHV01-02	IGHD04-23	IGHJ04-01	donor3	13
CARDRGNWFDPW	IGHV01	IGHV01-02	IGHD05-24	IGHJ05-01	donor2	13
CARGIAAAGTFDYW	IGHV01	IGHV01-02	IGHD06-13	IGHJ04-01	donor2, donor3	13
CARGSSSWYYFDYW	IGHV01	IGHV01-02	IGHD06-13	IGHJ04-01	donor1	13
CARPYSSSWYYFDYW	IGHV01	IGHV01-02	IGHD06-13	IGHJ04-01	donor1, donor3	13
CARSYSSGWYYFDYW	IGHV01	IGHV01-02	IGHD06-19	IGHJ04-01	donor1	13
CARDLGYFDYW	IGHV01	IGHV01-02	IGHD07-27	IGHJ04-01	donor3	13
CARDCSSTSCYDYW	IGHV01	IGHV01-03	IGHD02-02	IGHJ04-01	donor3	13
CAREYCSGGSCYFDYW	IGHV01	IGHV01-03	IGHD02-15	IGHJ04-01	donor1, donor3	13
CARGYCSGGSCYSFDYW	IGHV01	IGHV01-03	IGHD02-15	IGHJ04-01	donor3	13
CARDGGGMDVW	IGHV01	IGHV01-03	IGHD03-03	IGHJ06-01	donor1, donor3	13
CARARGDYW	IGHV01	IGHV01-03	IGHD03-10	IGHJ04-01	donor2	13
CARDRGGFDYW	IGHV01	IGHV01-03	IGHD03-10	IGHJ04-01	donor1	13
CARDYYGSGSYDYW	IGHV01	IGHV01-03	IGHD03-10	IGHJ04-01	donor1, donor2	13
CARDRGNWFDPW	IGHV01	IGHV01-03	IGHD03-10	IGHJ05-01	donor3	13
CARGGDYYYYGMDVW	IGHV01	IGHV01-03	IGHD03-10	IGHJ06-01	donor2	13
CARDLGDYW	IGHV01	IGHV01-03	IGHD03-16	IGHJ04-01	donor2	13
CARDLGGYFDYW	IGHV01	IGHV01-03	IGHD03-16	IGHJ04-01	donor2, donor3	13
CARGGDYFDYW	IGHV01	IGHV01-03	IGHD03-16	IGHJ04-01	donor1	13
CARRGFDYW	IGHV01	IGHV01-03	IGHD03-16	IGHJ04-01	donor3	13
CARDGGGMDVW	IGHV01	IGHV01-03	IGHD03-16	IGHJ06-01	donor3	13
DYW	IGHV01	IGHV01-03	IGHD04-17	IGHJ04-01	donor3	13
CARDLGGYFDYW	IGHV01	IGHV01-03	IGHD04-23	IGHJ04-01	donor3	13
CARDRGGFDYW	IGHV01	IGHV01-03	IGHD04-23	IGHJ04-01	donor2	13
CARGIAAAGTFDYW	IGHV01	IGHV01-03	IGHD06-13	IGHJ04-01	donor1	13
CARGSSSWYYFDYW	IGHV01	IGHV01-03	IGHD06-13	IGHJ04-01	donor1, donor3	13
CARSYSSGWYYFDYW	IGHV01	IGHV01-03	IGHD06-19	IGHJ04-01	donor1, donor3	13
CARDLGYFDYW	IGHV01	IGHV01-03	IGHD07-27	IGHJ04-01	donor2	13
CARGGGWFDPW	IGHV01	IGHV01-08	IGHD03-03	IGHJ05-01	donor1	13
CARPYSSSWYYFDYW	IGHV01	IGHV01-08	IGHD06-13	IGHJ04-01	donor1	13
DYW	IGHV01	IGHV01-17	IGHD01-14	IGHJ04-01	donor3	13
DYW	IGHV01	IGHV01-17	IGHD02-02	IGHJ04-01	donor2	13
CARDRDYW	IGHV01	IGHV01-18	IGHD01-14	IGHJ04-01	donor1	13
CARDRGNWFDPW	IGHV01	IGHV01-18	IGHD01-26	IGHJ05-01	donor2	13
CARDCSSTSCYDYW	IGHV01	IGHV01-18	IGHD02-02	IGHJ04-01	donor1, donor2, donor3	13
CARRYCSSTSCYFDYW	IGHV01	IGHV01-18	IGHD02-02	IGHJ04-01	donor1	13
CAREYCSGGSCYFDYW	IGHV01	IGHV01-18	IGHD02-15	IGHJ04-01	donor1, donor3	13
CARGYCSGGSCYSFDYW	IGHV01	IGHV01-18	IGHD02-15	IGHJ04-01	donor1	13
CARDLGYFDYW	IGHV01	IGHV01-18	IGHD03-03	IGHJ04-01	donor1	13
CARDGGGMDVW	IGHV01	IGHV01-18	IGHD03-03	IGHJ06-01	donor3	13
CARGSGAFDIW	IGHV01	IGHV01-18	IGHD03-10	IGHJ03-01	donor3	13
CARDLGGYFDYW	IGHV01	IGHV01-18	IGHD03-10	IGHJ04-01	donor1	13
CARDRDYW	IGHV01	IGHV01-18	IGHD03-10	IGHJ04-01	donor3	13
CARDYYGSGSYDYW	IGHV01	IGHV01-18	IGHD03-10	IGHJ04-01	donor2	13
CARGGDYFDYW	IGHV01	IGHV01-18	IGHD03-10	IGHJ04-01	donor1, donor3	13
CARDRGNWFDPW	IGHV01	IGHV01-18	IGHD03-10	IGHJ05-01	donor2, donor3	13
CARGGDYYYYGMDVW	IGHV01	IGHV01-18	IGHD03-10	IGHJ06-01	donor2	13
CARARGDYW	IGHV01	IGHV01-18	IGHD03-16	IGHJ04-01	donor1	13
CARDLGDYW	IGHV01	IGHV01-18	IGHD03-16	IGHJ04-01	donor3	13
CARDLGGYFDYW	IGHV01	IGHV01-18	IGHD03-16	IGHJ04-01	donor1	13
CARDLGYFDYW	IGHV01	IGHV01-18	IGHD03-16	IGHJ04-01	donor2	13
CARGGDYFDYW	IGHV01	IGHV01-18	IGHD03-16	IGHJ04-01	donor1	13
CARRGFDYW	IGHV01	IGHV01-18	IGHD03-16	IGHJ04-01	donor3	13
CARGGDYYYYGMDVW	IGHV01	IGHV01-18	IGHD03-16	IGHJ06-01	donor1	13
CARDRDYW	IGHV01	IGHV01-18	IGHD05-24	IGHJ04-01	donor1	13
CARDRGNWFDPW	IGHV01	IGHV01-18	IGHD05-24	IGHJ05-01	donor1	13
CARGIAAAGTFDYW	IGHV01	IGHV01-18	IGHD06-13	IGHJ04-01	donor1	13
CARPYSSSWYYFDYW	IGHV01	IGHV01-18	IGHD06-13	IGHJ04-01	donor1, donor3	13
CARSYSSGWYYFDYW	IGHV01	IGHV01-18	IGHD06-19	IGHJ04-01	donor1, donor3	13
CARDLGGYFDYW	IGHV01	IGHV01-18	IGHD07-27	IGHJ04-01	donor3	13
CARDLGYFDYW	IGHV01	IGHV01-18	IGHD07-27	IGHJ04-01	donor3	13
CARDLGGYFDYW	IGHV01	IGHV01-46	IGHD01-26	IGHJ04-01	donor1	13
CARDCSSTSCYDYW	IGHV01	IGHV01-46	IGHD02-02	IGHJ04-01	donor3	13
CARRYCSSTSCYFDYW	IGHV01	IGHV01-46	IGHD02-02	IGHJ04-01	donor1, donor3	13
CAREYCSGGSCYFDYW	IGHV01	IGHV01-46	IGHD02-15	IGHJ04-01	donor2, donor3	13
CARGYCSGGSCYSFDYW	IGHV01	IGHV01-46	IGHD02-15	IGHJ04-01	donor3	13
CARDRGGFDYW	IGHV01	IGHV01-46	IGHD03-10	IGHJ04-01	donor3	13
CARGRGWFDPW	IGHV01	IGHV01-46	IGHD03-10	IGHJ05-01	donor1	13
CARGSGAFDIW	IGHV01	IGHV01-46	IGHD03-16	IGHJ03-01	donor2	13
CARDLGYFDYW	IGHV01	IGHV01-46	IGHD03-16	IGHJ04-01	donor3	13
CARDRGGFDYW	IGHV01	IGHV01-46	IGHD03-16	IGHJ04-01	donor2	13
CARGGDYFDYW	IGHV01	IGHV01-46	IGHD03-16	IGHJ04-01	donor2	13
CARGGGWFDPW	IGHV01	IGHV01-46	IGHD03-16	IGHJ05-01	donor3	13
CARDGGGMDVW	IGHV01	IGHV01-46	IGHD03-16	IGHJ06-01	donor3	13
CARGRGFDYW	IGHV01	IGHV01-46	IGHD05-24	IGHJ04-01	donor3	13
CARGSGAFDIW	IGHV01	IGHV01-46	IGHD06-06	IGHJ03-01	donor2	13
CARARGDYW	IGHV01	IGHV01-46	IGHD06-06	IGHJ04-01	donor3	13
CARGIAAAGTFDYW	IGHV01	IGHV01-46	IGHD06-13	IGHJ04-01	donor1	13
CARPYSSSWYYFDYW	IGHV01	IGHV01-46	IGHD06-13	IGHJ04-01	donor2	13
CARSYSSGWYYFDYW	IGHV01	IGHV01-46	IGHD06-19	IGHJ04-01	donor3	13
DYW	IGHV01	IGHV01-67	IGHD02-02	IGHJ04-01	donor2	13
CARDCSSTSCYDYW	IGHV01	IGHV01-69	IGHD02-02	IGHJ04-01	donor1, donor3	13
CARRYCSSTSCYFDYW	IGHV01	IGHV01-69	IGHD02-02	IGHJ04-01	donor1	13
CAREYCSGGSCYFDYW	IGHV01	IGHV01-69	IGHD02-15	IGHJ04-01	donor1, donor3	13
CARGYCSGGSCYSFDYW	IGHV01	IGHV01-69	IGHD02-15	IGHJ04-01	donor1, donor2, donor3	13
CARARGDYW	IGHV01	IGHV01-69	IGHD03-10	IGHJ04-01	donor3	13
CARDLGDYW	IGHV01	IGHV01-69	IGHD03-10	IGHJ04-01	donor1	13
CARDRDYW	IGHV01	IGHV01-69	IGHD03-10	IGHJ04-01	donor2, donor3	13
CARDRGGFDYW	IGHV01	IGHV01-69	IGHD03-10	IGHJ04-01	donor3	13
CARDYYGSGSYDYW	IGHV01	IGHV01-69	IGHD03-10	IGHJ04-01	donor1, donor3	13
CARGGDYFDYW	IGHV01	IGHV01-69	IGHD03-10	IGHJ04-01	donor1	13
CARGRGWFDPW	IGHV01	IGHV01-69	IGHD03-10	IGHJ05-01	donor3	13
CARGSGAFDIW	IGHV01	IGHV01-69	IGHD03-16	IGHJ03-01	donor1	13
CARARGDYW	IGHV01	IGHV01-69	IGHD03-16	IGHJ04-01	donor3	13
CARDLGGYFDYW	IGHV01	IGHV01-69	IGHD03-16	IGHJ04-01	donor1	13
CARDLGYFDYW	IGHV01	IGHV01-69	IGHD03-16	IGHJ04-01	donor1	13
CARGGDYFDYW	IGHV01	IGHV01-69	IGHD03-16	IGHJ04-01	donor1	13
CARDGGGMDVW	IGHV01	IGHV01-69	IGHD03-16	IGHJ06-01	donor2	13
CARGGDYYYYGMDVW	IGHV01	IGHV01-69	IGHD03-16	IGHJ06-01	donor1	13
CARDLGGYFDYW	IGHV01	IGHV01-69	IGHD04-23	IGHJ04-01	donor3	13
CARDRDYW	IGHV01	IGHV01-69	IGHD05-24	IGHJ04-01	donor1	13
CARGIAAAGTFDYW	IGHV01	IGHV01-69	IGHD06-13	IGHJ04-01	donor1, donor2	13
CARGSSSWYYFDYW	IGHV01	IGHV01-69	IGHD06-13	IGHJ04-01	donor1, donor3	13
CARPYSSSWYYFDYW	IGHV01	IGHV01-69	IGHD06-13	IGHJ04-01	donor2	13
CARSYSSGWYYFDYW	IGHV01	IGHV01-69	IGHD06-19	IGHJ04-01	donor1, donor3	13
CARGGDYYYYGMDVW	IGHV01	IGHV01-69	IGHD06-25	IGHJ06-01	donor1	13
CARDLGYFDYW	IGHV01	IGHV01-69	IGHD07-27	IGHJ04-01	donor2	13
DYW	IGHV01	IGHV01-c	IGHD06-06	IGHJ04-01	donor1	13
CARGGDYFDYW	IGHV01	IGHV01-f	IGHD03-16	IGHJ04-01	donor1	13
CARRGFDYW	IGHV01	IGHV01-f	IGHD03-16	IGHJ04-01	donor1	13
CARPYSSSWYYFDYW	IGHV02	IGHV02-05	IGHD06-13	IGHJ04-01	donor2	13
CARRYCSSTSCYFDYW	IGHV02	IGHV02-26	IGHD02-02	IGHJ04-01	donor3	13
CAREYCSGGSCYFDYW	IGHV02	IGHV02-26	IGHD02-15	IGHJ04-01	donor2	13
CARGYCSGGSCYSFDYW	IGHV02	IGHV02-26	IGHD02-15	IGHJ04-01	donor1, donor3	13
CARGIAAAGTFDYW	IGHV02	IGHV02-26	IGHD06-13	IGHJ04-01	donor1	13
CARRYCSSTSCYFDYW	IGHV02	IGHV02-70	IGHD02-02	IGHJ04-01	donor2	13
CARGYCSGGSCYSFDYW	IGHV02	IGHV02-70	IGHD02-15	IGHJ04-01	donor3	13
CARDYYGSGSYDYW	IGHV02	IGHV02-70	IGHD03-10	IGHJ04-01	donor2	13
CARGRGWFDPW	IGHV02	IGHV02-70	IGHD03-10	IGHJ05-01	donor2	13
CARGGDYYYYGMDVW	IGHV02	IGHV02-70	IGHD03-16	IGHJ06-01	donor3	13
CARGGDYYYYGMDVW	IGHV02	IGHV02-70	IGHD04-23	IGHJ06-01	donor2	13
CARGIAAAGTFDYW	IGHV02	IGHV02-70	IGHD06-13	IGHJ04-01	donor2	13
CARGSSSWYYFDYW	IGHV02	IGHV02-70	IGHD06-13	IGHJ04-01	donor2	13
CARDYYGSGSYDYW	IGHV03	IGHV03-09	IGHD03-10	IGHJ04-01	donor1	13
CARDRGNWFDPW	IGHV03	IGHV03-11	IGHD01-26	IGHJ05-01	donor1	13
CARDCSSTSCYDYW	IGHV03	IGHV03-11	IGHD02-02	IGHJ04-01	donor1	13
CARGSGAFDIW	IGHV03	IGHV03-11	IGHD02-15	IGHJ03-01	donor1	13
CAREYCSGGSCYFDYW	IGHV03	IGHV03-11	IGHD02-15	IGHJ04-01	donor1	13
CARDGGGMDVW	IGHV03	IGHV03-11	IGHD03-03	IGHJ06-01	donor1	13
CARGSGAFDIW	IGHV03	IGHV03-11	IGHD03-10	IGHJ03-01	donor1	13
CARDRDYW	IGHV03	IGHV03-11	IGHD03-10	IGHJ04-01	donor1	13
CARDRGGFDYW	IGHV03	IGHV03-11	IGHD03-10	IGHJ04-01	donor1	13
CARDYYGSGSYDYW	IGHV03	IGHV03-11	IGHD03-10	IGHJ04-01	donor1	13
CARGRGFDYW	IGHV03	IGHV03-11	IGHD03-10	IGHJ04-01	donor1	13
CARDRGNWFDPW	IGHV03	IGHV03-11	IGHD03-10	IGHJ05-01	donor1	13
CARGGGWFDPW	IGHV03	IGHV03-11	IGHD03-16	IGHJ05-01	donor1	13
CARGRGWFDPW	IGHV03	IGHV03-11	IGHD05-24	IGHJ05-01	donor1	13
CARGSGAFDIW	IGHV03	IGHV03-11	IGHD06-06	IGHJ03-01	donor1	13
CARGSSSWYYFDYW	IGHV03	IGHV03-11	IGHD06-13	IGHJ04-01	donor1	13
CARGSGAFDIW	IGHV03	IGHV03-11	IGHD07-27	IGHJ03-01	donor1	13
CARDLGDYW	IGHV03	IGHV03-11	IGHD07-27	IGHJ04-01	donor1	13
CARGGDYYYYGMDVW	IGHV03	IGHV03-13	IGHD03-16	IGHJ06-01	donor2	13
CARGSSSWYYFDYW	IGHV03	IGHV03-13	IGHD06-13	IGHJ04-01	donor1, donor3	13
DYW	IGHV03	IGHV03-19	IGHD02-08	IGHJ04-01	donor3	13
CARDCSSTSCYDYW	IGHV03	IGHV03-20	IGHD02-02	IGHJ04-01	donor1, donor2	13
CARRYCSSTSCYFDYW	IGHV03	IGHV03-20	IGHD02-02	IGHJ04-01	donor2	13
CARGYCSGGSCYSFDYW	IGHV03	IGHV03-20	IGHD02-15	IGHJ04-01	donor2	13
CARGSGAFDIW	IGHV03	IGHV03-20	IGHD03-10	IGHJ03-01	donor1	13
CARDLGGYFDYW	IGHV03	IGHV03-20	IGHD03-10	IGHJ04-01	donor2	13
CARDYYGSGSYDYW	IGHV03	IGHV03-20	IGHD03-10	IGHJ04-01	donor1	13
CARRGFDYW	IGHV03	IGHV03-20	IGHD03-10	IGHJ04-01	donor2	13
CARDRGGFDYW	IGHV03	IGHV03-20	IGHD03-16	IGHJ04-01	donor3	13
CARRGFDYW	IGHV03	IGHV03-20	IGHD03-16	IGHJ04-01	donor1	13
CARGGGWFDPW	IGHV03	IGHV03-20	IGHD03-16	IGHJ05-01	donor2	13
CARDGGGMDVW	IGHV03	IGHV03-20	IGHD03-16	IGHJ06-01	donor2	13
CARARGDYW	IGHV03	IGHV03-20	IGHD05-24	IGHJ04-01	donor2	13
CARGSSSWYYFDYW	IGHV03	IGHV03-20	IGHD06-13	IGHJ04-01	donor1, donor2	13
CARPYSSSWYYFDYW	IGHV03	IGHV03-20	IGHD06-13	IGHJ04-01	donor1	13
CARSYSSGWYYFDYW	IGHV03	IGHV03-20	IGHD06-19	IGHJ04-01	donor2	13
CARGRGFDYW	IGHV03	IGHV03-20	IGHD06-25	IGHJ04-01	donor2	13
CARDLGDYW	IGHV03	IGHV03-20	IGHD07-27	IGHJ04-01	donor1	13
CARDRDYW	IGHV03	IGHV03-21	IGHD03-10	IGHJ04-01	donor1, donor3	13
CARDRDYW	IGHV03	IGHV03-21	IGHD05-24	IGHJ04-01	donor1, donor3	13
CARDCSSTSCYDYW	IGHV03	IGHV03-23	IGHD02-02	IGHJ04-01	donor3	13
CARRYCSSTSCYFDYW	IGHV03	IGHV03-23	IGHD02-02	IGHJ04-01	donor3	13
CARGYCSGGSCYSFDYW	IGHV03	IGHV03-23	IGHD02-15	IGHJ04-01	donor3	13
DYW	IGHV03	IGHV03-23	IGHD03-09	IGHJ04-01	donor1	13
CARGGDYFDYW	IGHV03	IGHV03-23	IGHD03-16	IGHJ04-01	donor3	13
CARGGGWFDPW	IGHV03	IGHV03-23	IGHD03-16	IGHJ05-01	donor3	13
CARGRGFDYW	IGHV03	IGHV03-23	IGHD05-24	IGHJ04-01	donor3	13
CARGSSSWYYFDYW	IGHV03	IGHV03-23	IGHD06-13	IGHJ04-01	donor3	13
CARPYSSSWYYFDYW	IGHV03	IGHV03-23	IGHD06-13	IGHJ04-01	donor1, donor2	13
CARSYSSGWYYFDYW	IGHV03	IGHV03-23	IGHD06-19	IGHJ04-01	donor2	13
DYW	IGHV03	IGHV03-30	IGHD03-03	IGHJ04-01	donor1	13
CARDCSSTSCYDYW	IGHV03	IGHV03-48	IGHD02-02	IGHJ04-01	donor2	13
CARGSGAFDIW	IGHV03	IGHV03-48	IGHD02-15	IGHJ03-01	donor3	13
CAREYCSGGSCYFDYW	IGHV03	IGHV03-48	IGHD02-15	IGHJ04-01	donor3	13
CARDLGDYW	IGHV03	IGHV03-48	IGHD03-03	IGHJ04-01	donor2, donor3	13
CARGSGAFDIW	IGHV03	IGHV03-48	IGHD03-10	IGHJ03-01	donor2	13
CARGRGFDYW	IGHV03	IGHV03-48	IGHD03-10	IGHJ04-01	donor3	13
CARRGFDYW	IGHV03	IGHV03-48	IGHD03-10	IGHJ04-01	donor3	13
CARGGDYFDYW	IGHV03	IGHV03-48	IGHD03-16	IGHJ04-01	donor2	13
CARDGGGMDVW	IGHV03	IGHV03-48	IGHD03-16	IGHJ06-01	donor2, donor3	13
CARARGDYW	IGHV03	IGHV03-48	IGHD05-24	IGHJ04-01	donor3	13
CARGRGWFDPW	IGHV03	IGHV03-48	IGHD05-24	IGHJ05-01	donor3	13
CARPYSSSWYYFDYW	IGHV03	IGHV03-48	IGHD06-13	IGHJ04-01	donor2	13
DYW	IGHV03	IGHV03-49	IGHD04-17	IGHJ04-01	donor3	13
CARDRDYW	IGHV03	IGHV03-53	IGHD01-14	IGHJ04-01	donor3	13
CARDCSSTSCYDYW	IGHV03	IGHV03-53	IGHD02-02	IGHJ04-01	donor2, donor3	13
CARRYCSSTSCYFDYW	IGHV03	IGHV03-53	IGHD02-02	IGHJ04-01	donor2	13
CAREYCSGGSCYFDYW	IGHV03	IGHV03-53	IGHD02-15	IGHJ04-01	donor1, donor3	13
CARGYCSGGSCYSFDYW	IGHV03	IGHV03-53	IGHD02-15	IGHJ04-01	donor3	13
CARDLGDYW	IGHV03	IGHV03-53	IGHD03-03	IGHJ04-01	donor3	13
CARDGGGMDVW	IGHV03	IGHV03-53	IGHD03-03	IGHJ06-01	donor1	13
CARGSGAFDIW	IGHV03	IGHV03-53	IGHD03-10	IGHJ03-01	donor3	13
CARARGDYW	IGHV03	IGHV03-53	IGHD03-10	IGHJ04-01	donor2, donor3	13
CARDLGDYW	IGHV03	IGHV03-53	IGHD03-10	IGHJ04-01	donor1, donor2, donor3	13
CARDRDYW	IGHV03	IGHV03-53	IGHD03-10	IGHJ04-01	donor1	13
CARDRGGFDYW	IGHV03	IGHV03-53	IGHD03-10	IGHJ04-01	donor2	13
CARDYYGSGSYDYW	IGHV03	IGHV03-53	IGHD03-10	IGHJ04-01	donor2, donor3	13
CARGRGFDYW	IGHV03	IGHV03-53	IGHD03-10	IGHJ04-01	donor1, donor2, donor3	13
CARDLGDYW	IGHV03	IGHV03-53	IGHD03-16	IGHJ04-01	donor1	13
CARDLGGYFDYW	IGHV03	IGHV03-53	IGHD03-16	IGHJ04-01	donor1, donor2, donor3	13
CARDLGYFDYW	IGHV03	IGHV03-53	IGHD03-16	IGHJ04-01	donor2	13
CARRGFDYW	IGHV03	IGHV03-53	IGHD03-16	IGHJ04-01	donor3	13
CARGGGWFDPW	IGHV03	IGHV03-53	IGHD03-16	IGHJ05-01	donor2, donor3	13
CARDGGGMDVW	IGHV03	IGHV03-53	IGHD03-16	IGHJ06-01	donor2	13
CARGGDYYYYGMDVW	IGHV03	IGHV03-53	IGHD03-16	IGHJ06-01	donor2	13
CARGRGFDYW	IGHV03	IGHV03-53	IGHD05-24	IGHJ04-01	donor3	13
CARGIAAAGTFDYW	IGHV03	IGHV03-53	IGHD06-13	IGHJ04-01	donor3	13
CARGSSSWYYFDYW	IGHV03	IGHV03-53	IGHD06-13	IGHJ04-01	donor1	13
CARSYSSGWYYFDYW	IGHV03	IGHV03-53	IGHD06-19	IGHJ04-01	donor1, donor2	13
CARDLGDYW	IGHV03	IGHV03-53	IGHD07-27	IGHJ04-01	donor3	13
CARDLGGYFDYW	IGHV03	IGHV03-64	IGHD01-26	IGHJ04-01	donor1	13
CARDYYGSGSYDYW	IGHV03	IGHV03-64	IGHD03-10	IGHJ04-01	donor3	13
CARGRGFDYW	IGHV03	IGHV03-64	IGHD03-10	IGHJ04-01	donor1	13
CAREYCSGGSCYFDYW	IGHV03	IGHV03-66	IGHD02-15	IGHJ04-01	donor3	13
CARDLGGYFDYW	IGHV03	IGHV03-66	IGHD03-03	IGHJ04-01	donor3	13
CARDLGYFDYW	IGHV03	IGHV03-66	IGHD03-03	IGHJ04-01	donor3	13
CARARGDYW	IGHV03	IGHV03-66	IGHD03-10	IGHJ04-01	donor3	13
CARDRGNWFDPW	IGHV03	IGHV03-66	IGHD03-10	IGHJ05-01	donor3	13
CARARGDYW	IGHV03	IGHV03-66	IGHD03-16	IGHJ04-01	donor3	13
CARDLGDYW	IGHV03	IGHV03-66	IGHD03-16	IGHJ04-01	donor3	13
CARDRGGFDYW	IGHV03	IGHV03-66	IGHD03-16	IGHJ04-01	donor2	13
CARGGGWFDPW	IGHV03	IGHV03-66	IGHD03-16	IGHJ05-01	donor2	13
CARDGGGMDVW	IGHV03	IGHV03-66	IGHD03-16	IGHJ06-01	donor2, donor3	13
CARGGDYYYYGMDVW	IGHV03	IGHV03-66	IGHD03-16	IGHJ06-01	donor2	13
CARGIAAAGTFDYW	IGHV03	IGHV03-66	IGHD06-13	IGHJ04-01	donor3	13
CARPYSSSWYYFDYW	IGHV03	IGHV03-66	IGHD06-13	IGHJ04-01	donor3	13
CARSYSSGWYYFDYW	IGHV03	IGHV03-66	IGHD06-19	IGHJ04-01	donor3	13
CARDLGDYW	IGHV03	IGHV03-66	IGHD07-27	IGHJ04-01	donor3	13
CARGYCSGGSCYSFDYW	IGHV03	IGHV03-72	IGHD02-15	IGHJ04-01	donor3	13
CARDLGYFDYW	IGHV03	IGHV03-72	IGHD03-10	IGHJ04-01	donor1	13
CARDYYGSGSYDYW	IGHV03	IGHV03-72	IGHD03-10	IGHJ04-01	donor1	13
CARDLGDYW	IGHV03	IGHV03-72	IGHD03-16	IGHJ04-01	donor3	13
CARGGDYYYYGMDVW	IGHV03	IGHV03-72	IGHD03-16	IGHJ06-01	donor1, donor2	13
CARGIAAAGTFDYW	IGHV03	IGHV03-72	IGHD06-13	IGHJ04-01	donor3	13
CARPYSSSWYYFDYW	IGHV03	IGHV03-72	IGHD06-13	IGHJ04-01	donor2	13
CARSYSSGWYYFDYW	IGHV03	IGHV03-72	IGHD06-19	IGHJ04-01	donor3	13
CARGRGWFDPW	IGHV03	IGHV03-74	IGHD01-26	IGHJ05-01	donor2	13
CARDCSSTSCYDYW	IGHV03	IGHV03-74	IGHD02-02	IGHJ04-01	donor1, donor2	13
CAREYCSGGSCYFDYW	IGHV03	IGHV03-74	IGHD02-15	IGHJ04-01	donor1	13
CARGYCSGGSCYSFDYW	IGHV03	IGHV03-74	IGHD02-15	IGHJ04-01	donor3	13
CARDLGGYFDYW	IGHV03	IGHV03-74	IGHD03-03	IGHJ04-01	donor1	13
CARARGDYW	IGHV03	IGHV03-74	IGHD03-10	IGHJ04-01	donor3	13
CARDRDYW	IGHV03	IGHV03-74	IGHD03-10	IGHJ04-01	donor3	13
CARDYYGSGSYDYW	IGHV03	IGHV03-74	IGHD03-10	IGHJ04-01	donor1	13
CARGRGFDYW	IGHV03	IGHV03-74	IGHD03-10	IGHJ04-01	donor1	13
CARRGFDYW	IGHV03	IGHV03-74	IGHD03-10	IGHJ04-01	donor3	13
CARDRGNWFDPW	IGHV03	IGHV03-74	IGHD03-10	IGHJ05-01	donor1, donor2, donor3	13
CARDRGGFDYW	IGHV03	IGHV03-74	IGHD03-16	IGHJ04-01	donor3	13
CARGGDYFDYW	IGHV03	IGHV03-74	IGHD03-16	IGHJ04-01	donor1	13
CARGRGFDYW	IGHV03	IGHV03-74	IGHD03-16	IGHJ04-01	donor3	13
CARGGGWFDPW	IGHV03	IGHV03-74	IGHD03-16	IGHJ05-01	donor1	13
CARGGDYYYYGMDVW	IGHV03	IGHV03-74	IGHD03-16	IGHJ06-01	donor2	13
CARGSGAFDIW	IGHV03	IGHV03-74	IGHD06-06	IGHJ03-01	donor1	13
CARGIAAAGTFDYW	IGHV03	IGHV03-74	IGHD06-13	IGHJ04-01	donor3	13
CARGSSSWYYFDYW	IGHV03	IGHV03-74	IGHD06-13	IGHJ04-01	donor1	13
DYW	IGHV03	IGHV03-74	IGHD06-13	IGHJ04-01	donor1	13
CARSYSSGWYYFDYW	IGHV03	IGHV03-74	IGHD06-19	IGHJ04-01	donor3	13
CARGRGWFDPW	IGHV04	IGHV04-30	IGHD03-10	IGHJ05-01	donor2	13
CARDGGGMDVW	IGHV04	IGHV04-30	IGHD03-16	IGHJ06-01	donor2	13
CARGSSSWYYFDYW	IGHV04	IGHV04-30	IGHD06-13	IGHJ04-01	donor2	13
CARGRGWFDPW	IGHV04	IGHV04-34	IGHD01-26	IGHJ05-01	donor1	13
CARGYCSGGSCYSFDYW	IGHV04	IGHV04-34	IGHD02-15	IGHJ04-01	donor3	13
CARGGGWFDPW	IGHV04	IGHV04-34	IGHD03-03	IGHJ05-01	donor2	13
CARGGDYFDYW	IGHV04	IGHV04-34	IGHD03-10	IGHJ04-01	donor1	13
CARGRGFDYW	IGHV04	IGHV04-34	IGHD03-10	IGHJ04-01	donor1	13
CARRGFDYW	IGHV04	IGHV04-34	IGHD03-10	IGHJ04-01	donor3	13
CARGRGWFDPW	IGHV04	IGHV04-34	IGHD03-10	IGHJ05-01	donor1, donor3	13
CARARGDYW	IGHV04	IGHV04-34	IGHD03-16	IGHJ04-01	donor1	13
CARGRGFDYW	IGHV04	IGHV04-34	IGHD03-16	IGHJ04-01	donor1	13
CARRGFDYW	IGHV04	IGHV04-34	IGHD03-16	IGHJ04-01	donor3	13
CARGRGFDYW	IGHV04	IGHV04-34	IGHD05-24	IGHJ04-01	donor3	13
CARGRGWFDPW	IGHV04	IGHV04-34	IGHD05-24	IGHJ05-01	donor3	13
CARGIAAAGTFDYW	IGHV04	IGHV04-34	IGHD06-13	IGHJ04-01	donor1, donor3	13
CARGSSSWYYFDYW	IGHV04	IGHV04-34	IGHD06-13	IGHJ04-01	donor3	13
CARPYSSSWYYFDYW	IGHV04	IGHV04-34	IGHD06-13	IGHJ04-01	donor1	13
CARGRGWFDPW	IGHV04	IGHV04-34	IGHD06-25	IGHJ05-01	donor3	13
CARDCSSTSCYDYW	IGHV04	IGHV04-39	IGHD02-02	IGHJ04-01	donor1	13
CARRYCSSTSCYFDYW	IGHV04	IGHV04-39	IGHD02-02	IGHJ04-01	donor3	13
CARDLGYFDYW	IGHV04	IGHV04-39	IGHD03-16	IGHJ04-01	donor1	13
CARDLGYFDYW	IGHV04	IGHV04-39	IGHD07-27	IGHJ04-01	donor1	13
CAREYCSGGSCYFDYW	IGHV04	IGHV04-59	IGHD02-15	IGHJ04-01	donor3	13
CARGGDYFDYW	IGHV04	IGHV04-59	IGHD03-10	IGHJ04-01	donor2	13
CARGGGWFDPW	IGHV04	IGHV04-59	IGHD03-16	IGHJ05-01	donor3	13
CARRGFDYW	IGHV05	IGHV05-51	IGHD01-26	IGHJ04-01	donor3	13
CARRYCSSTSCYFDYW	IGHV05	IGHV05-51	IGHD02-02	IGHJ04-01	donor1, donor2, donor3	13
CARRGFDYW	IGHV05	IGHV05-51	IGHD03-10	IGHJ04-01	donor1, donor2	13
CARGGDYFDYW	IGHV05	IGHV05-51	IGHD03-16	IGHJ04-01	donor1	13
CARRGFDYW	IGHV05	IGHV05-51	IGHD03-16	IGHJ04-01	donor1	13
CARGGGWFDPW	IGHV05	IGHV05-51	IGHD03-16	IGHJ05-01	donor3	13
CARGRGWFDPW	IGHV05	IGHV05-51	IGHD03-16	IGHJ05-01	donor3	13
CARGGDYYYYGMDVW	IGHV05	IGHV05-51	IGHD03-16	IGHJ06-01	donor2, donor3	13
CARDRDYW	IGHV05	IGHV05-51	IGHD03-22	IGHJ04-01	donor3	13
CARGSSSWYYFDYW	IGHV05	IGHV05-51	IGHD06-13	IGHJ04-01	donor2, donor3	13
CARPYSSSWYYFDYW	IGHV05	IGHV05-51	IGHD06-13	IGHJ04-01	donor1, donor2, donor3	13
CARSYSSGWYYFDYW	IGHV05	IGHV05-51	IGHD06-19	IGHJ04-01	donor1, donor2	13
CARDRDYW	IGHV05	IGHV05-a	IGHD01-14	IGHJ04-01	donor2	13
CARRYCSSTSCYFDYW	IGHV05	IGHV05-a	IGHD02-02	IGHJ04-01	donor3	13
CARDYYGSGSYDYW	IGHV05	IGHV05-a	IGHD03-10	IGHJ04-01	donor3	13
CARGGGWFDPW	IGHV05	IGHV05-a	IGHD03-16	IGHJ05-01	donor3	13
CARSYSSGWYYFDYW	IGHV05	IGHV05-a	IGHD06-19	IGHJ04-01	donor3	13
CAREYCSGGSCYFDYW	IGHV06	IGHV06-01	IGHD02-15	IGHJ04-01	donor2	13
CARDCSSTSCYDYW	IGHV07	IGHV07-04	IGHD02-02	IGHJ04-01	donor3	13
CARRYCSSTSCYFDYW	IGHV07	IGHV07-04	IGHD02-02	IGHJ04-01	donor3	13
CARGRGWFDPW	IGHV07	IGHV07-04	IGHD03-10	IGHJ05-01	donor3	13
CARGGGWFDPW	IGHV07	IGHV07-04	IGHD03-16	IGHJ05-01	donor3	13
CARDGGGMDVW	IGHV07	IGHV07-04	IGHD03-16	IGHJ06-01	donor1	13
CARDRGNWFDPW	IGHV07	IGHV07-04	IGHD05-24	IGHJ05-01	donor3	13
CARGIAAAGTFDYW	IGHV07	IGHV07-04	IGHD06-13	IGHJ04-01	donor3	13
CARDRWFDPW	IGHV01	IGHV01-02	IGHD01-14	IGHJ05-01	donor3	12
CARRYCSGGSCYFDYW	IGHV01	IGHV01-02	IGHD02-15	IGHJ04-01	donor1	12
CARDRGPFDYW	IGHV01	IGHV01-02	IGHD03-10	IGHJ04-01	donor1	12
CARDRWFDPW	IGHV01	IGHV01-02	IGHD03-10	IGHJ05-01	donor3	12
CARDRGYYYGMDVW	IGHV01	IGHV01-02	IGHD03-10	IGHJ06-01	donor3	12
CARGGFDYW	IGHV01	IGHV01-02	IGHD03-16	IGHJ04-01	donor1	12
CARGGDWFDPW	IGHV01	IGHV01-02	IGHD03-16	IGHJ05-01	donor2	12
CARDRGYYYGMDVW	IGHV01	IGHV01-02	IGHD03-16	IGHJ06-01	donor2	12
CARDYGDYVFDYW	IGHV01	IGHV01-02	IGHD04-17	IGHJ04-01	donor2, donor3	12
CARGGSSWYYFDYW	IGHV01	IGHV01-02	IGHD06-13	IGHJ04-01	donor1	12
CARGDSSGWYYFDYW	IGHV01	IGHV01-02	IGHD06-19	IGHJ04-01	donor3	12
CARGSGWYYFDYW	IGHV01	IGHV01-02	IGHD06-19	IGHJ04-01	donor1, donor3	12
CARGGFDYW	IGHV01	IGHV01-02	IGHD06-25	IGHJ04-01	donor3	12
CARGSGYFDYW	IGHV01	IGHV01-02	IGHD06-25	IGHJ04-01	donor1	12
CARRYCSGGSCYFDYW	IGHV01	IGHV01-03	IGHD02-15	IGHJ04-01	donor2, donor3	12
CARDLGGMDVW	IGHV01	IGHV01-03	IGHD03-03	IGHJ06-01	donor1	12
CARDRGPFDYW	IGHV01	IGHV01-03	IGHD03-10	IGHJ04-01	donor3	12
CARDRWFDPW	IGHV01	IGHV01-03	IGHD03-10	IGHJ05-01	donor3	12
CARDLGGMDVW	IGHV01	IGHV01-03	IGHD03-10	IGHJ06-01	donor2	12
CARDLGGMDVW	IGHV01	IGHV01-03	IGHD03-16	IGHJ06-01	donor1	12
CARDYYDSSGYFDYW	IGHV01	IGHV01-03	IGHD03-22	IGHJ04-01	donor2	12
CARDSSSWYYFDYW	IGHV01	IGHV01-03	IGHD06-13	IGHJ04-01	donor1, donor2	12
CARYSSSWYYFDYW	IGHV01	IGHV01-03	IGHD06-13	IGHJ04-01	donor1, donor2	12
CARGSGWYYFDYW	IGHV01	IGHV01-03	IGHD06-19	IGHJ04-01	donor1, donor2, donor3	12
CARGADFDYW	IGHV01	IGHV01-03	IGHD06-25	IGHJ04-01	donor3	12
CARGSSGFDYW	IGHV01	IGHV01-03	IGHD06-25	IGHJ04-01	donor1	12
CARDLGYW	IGHV01	IGHV01-03	IGHD07-27	IGHJ04-01	donor3	12
CARGGDWFDPW	IGHV01	IGHV01-08	IGHD03-10	IGHJ05-01	donor1	12
CARGGWFDPW	IGHV01	IGHV01-08	IGHD03-10	IGHJ05-01	donor1	12
CARGSGYW	IGHV01	IGHV01-08	IGHD03-16	IGHJ04-01	donor1	12
CARGSGYW	IGHV01	IGHV01-08	IGHD06-06	IGHJ04-01	donor1	12
CARGDSSGWYYFDYW	IGHV01	IGHV01-08	IGHD06-19	IGHJ04-01	donor1	12
CARGSGYFDYW	IGHV01	IGHV01-08	IGHD06-19	IGHJ04-01	donor1	12
CARGSSGFDYW	IGHV01	IGHV01-08	IGHD06-19	IGHJ04-01	donor1	12
CARGADFDYW	IGHV01	IGHV01-08	IGHD06-25	IGHJ04-01	donor1	12
CARGSGYW	IGHV01	IGHV01-18	IGHD02-15	IGHJ04-01	donor1	12
CARDLGGMDVW	IGHV01	IGHV01-18	IGHD03-03	IGHJ06-01	donor2	12
CARDRGPFDYW	IGHV01	IGHV01-18	IGHD03-10	IGHJ04-01	donor1	12
CARGSGYFDYW	IGHV01	IGHV01-18	IGHD03-10	IGHJ04-01	donor3	12
CARDRWFDPW	IGHV01	IGHV01-18	IGHD03-10	IGHJ05-01	donor2	12
CARGGDWFDPW	IGHV01	IGHV01-18	IGHD03-10	IGHJ05-01	donor1	12
CARDLGGMDVW	IGHV01	IGHV01-18	IGHD03-10	IGHJ06-01	donor3	12
CARDRGYYYGMDVW	IGHV01	IGHV01-18	IGHD03-10	IGHJ06-01	donor1	12
CARGGYYFDYW	IGHV01	IGHV01-18	IGHD03-16	IGHJ04-01	donor3	12
CARGGWFDPW	IGHV01	IGHV01-18	IGHD03-16	IGHJ05-01	donor3	12
CARDYYDSSGYFDYW	IGHV01	IGHV01-18	IGHD03-22	IGHJ04-01	donor1, donor2, donor3	12
CARDYGDYVFDYW	IGHV01	IGHV01-18	IGHD04-17	IGHJ04-01	donor3	12
CARDRGPFDYW	IGHV01	IGHV01-18	IGHD05-24	IGHJ04-01	donor3	12
CARGLDYW	IGHV01	IGHV01-18	IGHD06-06	IGHJ04-01	donor3	12
CARDSSSWYYFDYW	IGHV01	IGHV01-18	IGHD06-13	IGHJ04-01	donor1, donor2	12
CARGGSSWYYFDYW	IGHV01	IGHV01-18	IGHD06-13	IGHJ04-01	donor1	12
CARYSSSWYYFDYW	IGHV01	IGHV01-18	IGHD06-13	IGHJ04-01	donor1	12
CARGSSGFDYW	IGHV01	IGHV01-18	IGHD06-19	IGHJ04-01	donor3	12
CARGGFDYW	IGHV01	IGHV01-18	IGHD06-25	IGHJ04-01	donor3	12
CARGGYYFDYW	IGHV01	IGHV01-18	IGHD06-25	IGHJ04-01	donor1	12
CARGSGSYYFDYW	IGHV01	IGHV01-46	IGHD01-26	IGHJ04-01	donor1	12
CARRYCSGGSCYFDYW	IGHV01	IGHV01-46	IGHD02-15	IGHJ04-01	donor3	12
CARDLGYW	IGHV01	IGHV01-46	IGHD03-03	IGHJ04-01	donor1	12
CARDRGPFDYW	IGHV01	IGHV01-46	IGHD03-10	IGHJ04-01	donor3	12
CARGSGYFDYW	IGHV01	IGHV01-46	IGHD03-10	IGHJ04-01	donor1	12
CARDRWFDPW	IGHV01	IGHV01-46	IGHD03-10	IGHJ05-01	donor3	12
CARDRGYYYGMDVW	IGHV01	IGHV01-46	IGHD03-10	IGHJ06-01	donor1	12
CARGGYYFDYW	IGHV01	IGHV01-46	IGHD03-16	IGHJ04-01	donor1, donor2, donor3	12
CARGGDWFDPW	IGHV01	IGHV01-46	IGHD03-16	IGHJ05-01	donor1, donor3	12
CARGGWFDPW	IGHV01	IGHV01-46	IGHD03-16	IGHJ05-01	donor3	12
CARDYYDSSGYFDYW	IGHV01	IGHV01-46	IGHD03-22	IGHJ04-01	donor3	12
CARGSSGFDYW	IGHV01	IGHV01-46	IGHD03-22	IGHJ04-01	donor2	12
CARGGSSWYYFDYW	IGHV01	IGHV01-46	IGHD06-13	IGHJ04-01	donor2, donor3	12
CARGDSSGWYYFDYW	IGHV01	IGHV01-46	IGHD06-19	IGHJ04-01	donor3	12
CARGSSGFDYW	IGHV01	IGHV01-46	IGHD06-19	IGHJ04-01	donor3	12
CARGADFDYW	IGHV01	IGHV01-46	IGHD06-25	IGHJ04-01	donor2	12
CARGSGSYYFDYW	IGHV01	IGHV01-69	IGHD01-26	IGHJ04-01	donor1, donor2	12
CARGLDYW	IGHV01	IGHV01-69	IGHD02-02	IGHJ04-01	donor2	12
CARRYCSGGSCYFDYW	IGHV01	IGHV01-69	IGHD02-15	IGHJ04-01	donor1, donor3	12
CARGSGYFDYW	IGHV01	IGHV01-69	IGHD03-03	IGHJ04-01	donor1, donor2, donor3	12
CARDLGYW	IGHV01	IGHV01-69	IGHD03-10	IGHJ04-01	donor3	12
CARGSGSYYFDYW	IGHV01	IGHV01-69	IGHD03-10	IGHJ04-01	donor1	12
CARDRWFDPW	IGHV01	IGHV01-69	IGHD03-10	IGHJ05-01	donor3	12
CARDLGGMDVW	IGHV01	IGHV01-69	IGHD03-10	IGHJ06-01	donor2	12
CARDLGYW	IGHV01	IGHV01-69	IGHD03-16	IGHJ01-01	donor1	12
CARGGYYFDYW	IGHV01	IGHV01-69	IGHD03-16	IGHJ04-01	donor1, donor3	12
CARGGDWFDPW	IGHV01	IGHV01-69	IGHD03-16	IGHJ05-01	donor1, donor2, donor3	12
CARDRGYYYGMDVW	IGHV01	IGHV01-69	IGHD03-16	IGHJ06-01	donor2	12
CARDYYDSSGYFDYW	IGHV01	IGHV01-69	IGHD03-22	IGHJ04-01	donor1, donor3	12
CARGSSGFDYW	IGHV01	IGHV01-69	IGHD03-22	IGHJ04-01	donor2	12
CARDYGDYVFDYW	IGHV01	IGHV01-69	IGHD04-17	IGHJ04-01	donor1, donor2, donor3	12
CARDRWFDPW	IGHV01	IGHV01-69	IGHD05-24	IGHJ05-01	donor1	12
CARGLDYW	IGHV01	IGHV01-69	IGHD06-06	IGHJ04-01	donor1	12
CARGSGSYYFDYW	IGHV01	IGHV01-69	IGHD06-06	IGHJ04-01	donor1	12
CARDSSSWYYFDYW	IGHV01	IGHV01-69	IGHD06-13	IGHJ04-01	donor2, donor3	12
CARGGSSWYYFDYW	IGHV01	IGHV01-69	IGHD06-13	IGHJ04-01	donor1	12
CARYSSSWYYFDYW	IGHV01	IGHV01-69	IGHD06-13	IGHJ04-01	donor1	12
CARGDSSGWYYFDYW	IGHV01	IGHV01-69	IGHD06-19	IGHJ04-01	donor1	12
CARGSGWYYFDYW	IGHV01	IGHV01-69	IGHD06-19	IGHJ04-01	donor1, donor3	12
CARGGYYFDYW	IGHV01	IGHV01-69	IGHD06-25	IGHJ04-01	donor3	12
CARGSGWYYFDYW	IGHV01	IGHV01-f	IGHD06-19	IGHJ04-01	donor1	12
CARDLGYW	IGHV02	IGHV02-05	IGHD03-10	IGHJ04-01	donor3	12
CARGGYYFDYW	IGHV02	IGHV02-05	IGHD03-16	IGHJ04-01	donor3	12
CARGLDYW	IGHV02	IGHV02-05	IGHD03-16	IGHJ04-01	donor3	12
CARGGWFDPW	IGHV02	IGHV02-05	IGHD03-16	IGHJ05-01	donor2	12
CARGGDWFDPW	IGHV02	IGHV02-05	IGHD04-23	IGHJ05-01	donor3	12
CARGADFDYW	IGHV02	IGHV02-26	IGHD06-19	IGHJ04-01	donor2	12
CARDYGDYVFDYW	IGHV02	IGHV02-70	IGHD04-17	IGHJ04-01	donor1, donor2, donor3	12
CARGGSSWYYFDYW	IGHV02	IGHV02-70	IGHD06-13	IGHJ04-01	donor1	12
CARYSSSWYYFDYW	IGHV02	IGHV02-70	IGHD06-13	IGHJ04-01	donor1, donor2, donor3	12
CARGGSSWYYFDYW	IGHV03	IGHV03-09	IGHD06-13	IGHJ04-01	donor1	12
CARGDSSGWYYFDYW	IGHV03	IGHV03-09	IGHD06-19	IGHJ04-01	donor1	12
CARGSGWYYFDYW	IGHV03	IGHV03-09	IGHD06-19	IGHJ04-01	donor1	12
CARGSGYFDYW	IGHV03	IGHV03-11	IGHD01-14	IGHJ04-01	donor1	12
CARDRWFDPW	IGHV03	IGHV03-11	IGHD01-14	IGHJ05-01	donor1	12
CARGSGYFDYW	IGHV03	IGHV03-11	IGHD03-10	IGHJ04-01	donor1	12
CARGGYYFDYW	IGHV03	IGHV03-11	IGHD03-16	IGHJ04-01	donor1	12
CARGSGYW	IGHV03	IGHV03-11	IGHD03-16	IGHJ04-01	donor1	12
CARDYYDSSGYFDYW	IGHV03	IGHV03-11	IGHD03-22	IGHJ04-01	donor1	12
CARDRGPFDYW	IGHV03	IGHV03-11	IGHD06-06	IGHJ04-01	donor1	12
CARDSSSWYYFDYW	IGHV03	IGHV03-11	IGHD06-13	IGHJ04-01	donor1	12
CARGGSSWYYFDYW	IGHV03	IGHV03-11	IGHD06-13	IGHJ04-01	donor1	12
CARYSSSWYYFDYW	IGHV03	IGHV03-11	IGHD06-13	IGHJ04-01	donor1	12
CARGSGWYYFDYW	IGHV03	IGHV03-11	IGHD06-19	IGHJ04-01	donor1	12
CARGSSGFDYW	IGHV03	IGHV03-11	IGHD06-19	IGHJ04-01	donor1	12
CARGADFDYW	IGHV03	IGHV03-11	IGHD06-25	IGHJ04-01	donor1	12
CARDRGYYYGMDVW	IGHV03	IGHV03-13	IGHD03-10	IGHJ06-01	donor3	12
CARGGFDYW	IGHV03	IGHV03-13	IGHD03-16	IGHJ04-01	donor1, donor3	12
CARDLGGMDVW	IGHV03	IGHV03-13	IGHD07-27	IGHJ06-01	donor2	12
CARGSGSYYFDYW	IGHV03	IGHV03-20	IGHD01-26	IGHJ04-01	donor1	12
CARRYCSGGSCYFDYW	IGHV03	IGHV03-20	IGHD02-15	IGHJ04-01	donor2	12
CARDRGPFDYW	IGHV03	IGHV03-20	IGHD03-10	IGHJ04-01	donor1	12
CARGSGSYYFDYW	IGHV03	IGHV03-20	IGHD03-10	IGHJ04-01	donor1	12
CARDRGYYYGMDVW	IGHV03	IGHV03-20	IGHD03-10	IGHJ06-01	donor1	12
CARGGYYFDYW	IGHV03	IGHV03-20	IGHD03-16	IGHJ04-01	donor2	12
CARDYYDSSGYFDYW	IGHV03	IGHV03-20	IGHD03-22	IGHJ04-01	donor1	12
CARGDSSGWYYFDYW	IGHV03	IGHV03-20	IGHD03-22	IGHJ04-01	donor2	12
CARDSSSWYYFDYW	IGHV03	IGHV03-20	IGHD06-13	IGHJ04-01	donor1, donor2	12
CARGGSSWYYFDYW	IGHV03	IGHV03-20	IGHD06-13	IGHJ04-01	donor1	12
CARGDSSGWYYFDYW	IGHV03	IGHV03-20	IGHD06-19	IGHJ04-01	donor1, donor2, donor3	12
CARGLDYW	IGHV03	IGHV03-21	IGHD02-02	IGHJ04-01	donor3	12
CARGSGYW	IGHV03	IGHV03-21	IGHD02-15	IGHJ04-01	donor1	12
CARDLGYW	IGHV03	IGHV03-21	IGHD03-10	IGHJ04-01	donor3	12
CARGLDYW	IGHV03	IGHV03-21	IGHD06-06	IGHJ04-01	donor1, donor3	12
CARGSGSYYFDYW	IGHV03	IGHV03-23	IGHD01-26	IGHJ04-01	donor3	12
CARGSGYFDYW	IGHV03	IGHV03-23	IGHD03-10	IGHJ04-01	donor1	12
CARGGFDYW	IGHV03	IGHV03-23	IGHD03-16	IGHJ04-01	donor2	12
CARDYGDYVFDYW	IGHV03	IGHV03-23	IGHD04-17	IGHJ04-01	donor2, donor3	12
CARYSSSWYYFDYW	IGHV03	IGHV03-23	IGHD06-13	IGHJ04-01	donor1	12
CARGSGWYYFDYW	IGHV03	IGHV03-23	IGHD06-19	IGHJ04-01	donor3	12
CARRYCSGGSCYFDYW	IGHV03	IGHV03-43	IGHD02-15	IGHJ04-01	donor2	12
CARDRWFDPW	IGHV03	IGHV03-48	IGHD01-14	IGHJ05-01	donor2	12
CARGLDYW	IGHV03	IGHV03-48	IGHD02-02	IGHJ04-01	donor2	12
CARDRGPFDYW	IGHV03	IGHV03-48	IGHD03-10	IGHJ04-01	donor2, donor3	12
CARDLGGMDVW	IGHV03	IGHV03-48	IGHD03-10	IGHJ06-01	donor2	12
CARGGFDYW	IGHV03	IGHV03-48	IGHD03-16	IGHJ04-01	donor3	12
CARGGDWFDPW	IGHV03	IGHV03-48	IGHD03-16	IGHJ05-01	donor3	12
CARDYYDSSGYFDYW	IGHV03	IGHV03-48	IGHD03-22	IGHJ04-01	donor2	12
CARDYGDYVFDYW	IGHV03	IGHV03-48	IGHD04-17	IGHJ04-01	donor2, donor3	12
CARGLDYW	IGHV03	IGHV03-48	IGHD06-06	IGHJ04-01	donor2	12
CARDSSSWYYFDYW	IGHV03	IGHV03-48	IGHD06-13	IGHJ04-01	donor2, donor3	12
CARGSGYW	IGHV03	IGHV03-48	IGHD06-25	IGHJ04-01	donor3	12
CARDRGYYYGMDVW	IGHV03	IGHV03-53	IGHD01-26	IGHJ06-01	donor3	12
CARRYCSGGSCYFDYW	IGHV03	IGHV03-53	IGHD02-15	IGHJ04-01	donor3	12
CARGSGYFDYW	IGHV03	IGHV03-53	IGHD03-03	IGHJ04-01	donor2	12
CARDLGYW	IGHV03	IGHV03-53	IGHD03-10	IGHJ04-01	donor3	12
CARGSGSYYFDYW	IGHV03	IGHV03-53	IGHD03-10	IGHJ04-01	donor1	12
CARGSGYFDYW	IGHV03	IGHV03-53	IGHD03-10	IGHJ04-01	donor1, donor3	12
CARDLGGMDVW	IGHV03	IGHV03-53	IGHD03-10	IGHJ06-01	donor2	12
CARDRGYYYGMDVW	IGHV03	IGHV03-53	IGHD03-10	IGHJ06-01	donor3	12
CARDLGYW	IGHV03	IGHV03-53	IGHD03-16	IGHJ04-01	donor2	12
CARGGFDYW	IGHV03	IGHV03-53	IGHD03-16	IGHJ04-01	donor3	12
CARGGYYFDYW	IGHV03	IGHV03-53	IGHD03-16	IGHJ04-01	donor3	12
CARGGWFDPW	IGHV03	IGHV03-53	IGHD03-16	IGHJ05-01	donor1, donor3	12
CARDYYDSSGYFDYW	IGHV03	IGHV03-53	IGHD03-22	IGHJ04-01	donor1	12
CARDSSSWYYFDYW	IGHV03	IGHV03-53	IGHD06-13	IGHJ04-01	donor2, donor3	12
CARGGSSWYYFDYW	IGHV03	IGHV03-53	IGHD06-13	IGHJ04-01	donor3	12
CARYSSSWYYFDYW	IGHV03	IGHV03-53	IGHD06-13	IGHJ04-01	donor1, donor2	12
CARGDSSGWYYFDYW	IGHV03	IGHV03-53	IGHD06-19	IGHJ04-01	donor1, donor2, donor3	12
CARGSGWYYFDYW	IGHV03	IGHV03-53	IGHD06-19	IGHJ04-01	donor1, donor3	12
CARGGFDYW	IGHV03	IGHV03-53	IGHD06-25	IGHJ04-01	donor2	12
CARGGWFDPW	IGHV03	IGHV03-53	IGHD06-25	IGHJ05-01	donor2	12
CARDLGYW	IGHV03	IGHV03-53	IGHD07-27	IGHJ04-01	donor2	12
CARGSGYW	IGHV03	IGHV03-53	IGHD07-27	IGHJ04-01	donor3	12
CARGSSGFDYW	IGHV03	IGHV03-64	IGHD03-10	IGHJ04-01	donor1	12
CARDYGDYVFDYW	IGHV03	IGHV03-64	IGHD04-17	IGHJ04-01	donor3	12
CARGADFDYW	IGHV03	IGHV03-64	IGHD06-25	IGHJ04-01	donor3	12
CARGADFDYW	IGHV03	IGHV03-66	IGHD01-26	IGHJ04-01	donor3	12
CARDLGYW	IGHV03	IGHV03-66	IGHD03-10	IGHJ04-01	donor3	12
CARGSGYFDYW	IGHV03	IGHV03-66	IGHD03-10	IGHJ04-01	donor2	12
CARDRGYYYGMDVW	IGHV03	IGHV03-66	IGHD03-10	IGHJ06-01	donor3	12
CARDRGPFDYW	IGHV03	IGHV03-66	IGHD03-16	IGHJ04-01	donor3	12
CARGGYYFDYW	IGHV03	IGHV03-66	IGHD03-16	IGHJ04-01	donor2	12
CARGSGYW	IGHV03	IGHV03-66	IGHD03-16	IGHJ04-01	donor2	12
CARGGDWFDPW	IGHV03	IGHV03-66	IGHD03-16	IGHJ05-01	donor2, donor3	12
CARDLGGMDVW	IGHV03	IGHV03-66	IGHD03-16	IGHJ06-01	donor2	12
CARDYYDSSGYFDYW	IGHV03	IGHV03-66	IGHD03-22	IGHJ04-01	donor2	12
CARDYGDYVFDYW	IGHV03	IGHV03-66	IGHD04-17	IGHJ04-01	donor2	12
CARDRGPFDYW	IGHV03	IGHV03-66	IGHD05-24	IGHJ04-01	donor3	12
CARDRGYYYGMDVW	IGHV03	IGHV03-66	IGHD05-24	IGHJ06-01	donor3	12
CARGLDYW	IGHV03	IGHV03-66	IGHD06-06	IGHJ04-01	donor3	12
CARGADFDYW	IGHV03	IGHV03-66	IGHD06-19	IGHJ04-01	donor3	12
CARGSGWYYFDYW	IGHV03	IGHV03-66	IGHD06-19	IGHJ04-01	donor2	12
CARGGWFDPW	IGHV03	IGHV03-66	IGHD06-25	IGHJ05-01	donor3	12
CARDLGGMDVW	IGHV03	IGHV03-66	IGHD07-27	IGHJ06-01	donor3	12
CARGSSGFDYW	IGHV03	IGHV03-71	IGHD06-06	IGHJ04-01	donor2	12
CARDRGYYYGMDVW	IGHV03	IGHV03-72	IGHD03-10	IGHJ06-01	donor3	12
CARGGSSWYYFDYW	IGHV03	IGHV03-72	IGHD06-13	IGHJ04-01	donor2	12
CARGADFDYW	IGHV03	IGHV03-72	IGHD06-25	IGHJ04-01	donor1	12
CARDRGPFDYW	IGHV03	IGHV03-74	IGHD01-26	IGHJ04-01	donor2	12
CARDRGPFDYW	IGHV03	IGHV03-74	IGHD03-10	IGHJ04-01	donor1	12
CARDRWFDPW	IGHV03	IGHV03-74	IGHD03-10	IGHJ05-01	donor1	12
CARGADFDYW	IGHV03	IGHV03-74	IGHD03-16	IGHJ04-01	donor1	12
CARGGFDYW	IGHV03	IGHV03-74	IGHD03-16	IGHJ04-01	donor3	12
CARGGDWFDPW	IGHV03	IGHV03-74	IGHD03-16	IGHJ05-01	donor1, donor2	12
CARDYYDSSGYFDYW	IGHV03	IGHV03-74	IGHD03-22	IGHJ04-01	donor1, donor2	12
CARDYGDYVFDYW	IGHV03	IGHV03-74	IGHD04-17	IGHJ04-01	donor2	12
CARDSSSWYYFDYW	IGHV03	IGHV03-74	IGHD06-06	IGHJ04-01	donor2	12
CARGLDYW	IGHV03	IGHV03-74	IGHD06-06	IGHJ04-01	donor2, donor3	12
CARDSSSWYYFDYW	IGHV03	IGHV03-74	IGHD06-13	IGHJ04-01	donor1, donor3	12
CARYSSSWYYFDYW	IGHV03	IGHV03-74	IGHD06-13	IGHJ04-01	donor1	12
CARGSGWYYFDYW	IGHV03	IGHV03-74	IGHD06-19	IGHJ04-01	donor1	12
CARGSSGFDYW	IGHV03	IGHV03-74	IGHD06-19	IGHJ04-01	donor1	12
CARGGWFDPW	IGHV03	IGHV03-74	IGHD06-25	IGHJ05-01	donor2	12
CARDRWFDPW	IGHV04	IGHV04-34	IGHD01-14	IGHJ05-01	donor3	12
CARGSGSYYFDYW	IGHV04	IGHV04-34	IGHD01-26	IGHJ04-01	donor1, donor2	12
CARGSGYW	IGHV04	IGHV04-34	IGHD01-26	IGHJ04-01	donor2	12
CARGGFDYW	IGHV04	IGHV04-34	IGHD03-10	IGHJ04-01	donor3	12
CARGSGSYYFDYW	IGHV04	IGHV04-34	IGHD03-10	IGHJ04-01	donor3	12
CARGGWFDPW	IGHV04	IGHV04-34	IGHD03-10	IGHJ05-01	donor2, donor3	12
CARGGDWFDPW	IGHV04	IGHV04-34	IGHD03-16	IGHJ05-01	donor3	12
CARGSSGFDYW	IGHV04	IGHV04-34	IGHD03-22	IGHJ04-01	donor1	12
CARGSGSYYFDYW	IGHV04	IGHV04-34	IGHD06-06	IGHJ04-01	donor1	12
CARGSGYW	IGHV04	IGHV04-34	IGHD06-06	IGHJ04-01	donor3	12
CARDSSSWYYFDYW	IGHV04	IGHV04-34	IGHD06-13	IGHJ04-01	donor1, donor3	12
CARGGSSWYYFDYW	IGHV04	IGHV04-34	IGHD06-13	IGHJ04-01	donor2	12
CARYSSSWYYFDYW	IGHV04	IGHV04-34	IGHD06-13	IGHJ04-01	donor1	12
CARGADFDYW	IGHV04	IGHV04-34	IGHD06-19	IGHJ04-01	donor1, donor2	12
CARGDSSGWYYFDYW	IGHV04	IGHV04-34	IGHD06-19	IGHJ04-01	donor2, donor3	12
CARGSGWYYFDYW	IGHV04	IGHV04-34	IGHD06-19	IGHJ04-01	donor3	12
CARGSGYFDYW	IGHV04	IGHV04-34	IGHD06-19	IGHJ04-01	donor1	12
CARGSGYW	IGHV04	IGHV04-34	IGHD06-25	IGHJ04-01	donor1	12
CARRYCSGGSCYFDYW	IGHV04	IGHV04-39	IGHD02-15	IGHJ04-01	donor3	12
CARDLGYW	IGHV04	IGHV04-39	IGHD03-16	IGHJ04-01	donor1	12
CARDLGYW	IGHV04	IGHV04-39	IGHD07-27	IGHJ04-01	donor3	12
CARDYGDYVFDYW	IGHV04	IGHV04-59	IGHD04-17	IGHJ04-01	donor3	12
CARGLDYW	IGHV04	IGHV04-59	IGHD06-06	IGHJ04-01	donor3	12
CARGSGYW	IGHV04	IGHV04-59	IGHD07-27	IGHJ04-01	donor3	12
CARRYCSGGSCYFDYW	IGHV04	IGHV04-b	IGHD02-15	IGHJ04-01	donor2, donor3	12
CARGSGSYYFDYW	IGHV05	IGHV05-51	IGHD01-26	IGHJ04-01	donor1	12
CARRYCSGGSCYFDYW	IGHV05	IGHV05-51	IGHD02-15	IGHJ04-01	donor1, donor2, donor3	12
CARGGDWFDPW	IGHV05	IGHV05-51	IGHD03-10	IGHJ05-01	donor2	12
CARGGFDYW	IGHV05	IGHV05-51	IGHD03-16	IGHJ04-01	donor2, donor3	12
CARGGYYFDYW	IGHV05	IGHV05-51	IGHD03-16	IGHJ04-01	donor1, donor3	12
CARDRWFDPW	IGHV05	IGHV05-51	IGHD03-16	IGHJ05-01	donor2	12
CARGGDWFDPW	IGHV05	IGHV05-51	IGHD03-16	IGHJ05-01	donor3	12
CARGGWFDPW	IGHV05	IGHV05-51	IGHD03-16	IGHJ05-01	donor1, donor2	12
CARDYGDYVFDYW	IGHV05	IGHV05-51	IGHD04-17	IGHJ04-01	donor1, donor3	12
CARGGSSWYYFDYW	IGHV05	IGHV05-51	IGHD06-13	IGHJ04-01	donor1	12
CARYSSSWYYFDYW	IGHV05	IGHV05-51	IGHD06-13	IGHJ04-01	donor1, donor2, donor3	12
CARGDSSGWYYFDYW	IGHV05	IGHV05-51	IGHD06-19	IGHJ04-01	donor1, donor3	12
CARGSGWYYFDYW	IGHV05	IGHV05-51	IGHD06-19	IGHJ04-01	donor3	12
CARGSSGFDYW	IGHV05	IGHV05-51	IGHD06-19	IGHJ04-01	donor1	12
CARRYCSGGSCYFDYW	IGHV05	IGHV05-a	IGHD02-15	IGHJ04-01	donor2, donor3	12
CARGGFDYW	IGHV05	IGHV05-a	IGHD03-16	IGHJ04-01	donor2	12
CARGGWFDPW	IGHV05	IGHV05-a	IGHD03-16	IGHJ05-01	donor3	12
CARDYYDSSGYFDYW	IGHV05	IGHV05-a	IGHD03-22	IGHJ04-01	donor3	12
CARDYGDYVFDYW	IGHV05	IGHV05-a	IGHD04-17	IGHJ04-01	donor3	12
CARYSSSWYYFDYW	IGHV05	IGHV05-a	IGHD06-13	IGHJ04-01	donor2	12
CARGADFDYW	IGHV06	IGHV06-01	IGHD03-16	IGHJ04-01	donor1	12
CARGGYYFDYW	IGHV06	IGHV06-01	IGHD03-16	IGHJ04-01	donor3	12
CARDLGGMDVW	IGHV06	IGHV06-01	IGHD03-16	IGHJ06-01	donor3	12
CARDYYDSSGYFDYW	IGHV06	IGHV06-01	IGHD03-22	IGHJ04-01	donor2	12
CARDSSSWYYFDYW	IGHV06	IGHV06-01	IGHD06-13	IGHJ04-01	donor3	12
CARYSSSWYYFDYW	IGHV06	IGHV06-01	IGHD06-13	IGHJ04-01	donor2	12
CARGDSSGWYYFDYW	IGHV06	IGHV06-01	IGHD06-19	IGHJ04-01	donor3	12
CARRYCSGGSCYFDYW	IGHV07	IGHV07-04	IGHD02-15	IGHJ04-01	donor3	12
CARGLDYW	IGHV07	IGHV07-04	IGHD06-06	IGHJ04-01	donor3	12
CARDSSSWYYFDYW	IGHV07	IGHV07-04	IGHD06-13	IGHJ04-01	donor3	12
CARGDSSGWYYFDYW	IGHV07	IGHV07-04	IGHD06-19	IGHJ04-01	donor3	12
CARGGWFDPW	IGHV07	IGHV07-04	IGHD06-25	IGHJ05-01	donor3	12
CARDRYGMDVW	IGHV01	IGHV01-02	IGHD01-14	IGHJ06-01	donor2	11
CARDSGSYDYW	IGHV01	IGHV01-02	IGHD01-26	IGHJ04-01	donor1	11
CARGGGSYPFDYW	IGHV01	IGHV01-02	IGHD01-26	IGHJ04-01	donor3	11
CARGYCSSTSCYYFDYW	IGHV01	IGHV01-02	IGHD02-02	IGHJ04-01	donor1, donor2	11
CARDCSGGSCYDYW	IGHV01	IGHV01-02	IGHD02-15	IGHJ04-01	donor3	11
CARDSSGYYFDYW	IGHV01	IGHV01-02	IGHD03-22	IGHJ04-01	donor1, donor3	11
CARDYGDYGWFDPW	IGHV01	IGHV01-02	IGHD04-17	IGHJ05-01	donor1, donor3	11
CARDSSSGFDYW	IGHV01	IGHV01-02	IGHD06-06	IGHJ04-01	donor3	11
CARDSSSSFDYW	IGHV01	IGHV01-02	IGHD06-06	IGHJ04-01	donor1	11
CARAYSSSWYYFDYW	IGHV01	IGHV01-02	IGHD06-13	IGHJ04-01	donor3	11
CARDSSSSFDYW	IGHV01	IGHV01-02	IGHD06-13	IGHJ04-01	donor3	11
CARGYSSSWYDYW	IGHV01	IGHV01-02	IGHD06-13	IGHJ04-01	donor1, donor2, donor3	11
CARTYSSSWYYFDYW	IGHV01	IGHV01-02	IGHD06-13	IGHJ04-01	donor1, donor3	11
CARGIAAAGTGWFDPW	IGHV01	IGHV01-02	IGHD06-13	IGHJ05-01	donor3	11
CARDSSSGFDYW	IGHV01	IGHV01-02	IGHD06-19	IGHJ04-01	donor3	11
CAREDSSGWYYFDYW	IGHV01	IGHV01-02	IGHD06-19	IGHJ04-01	donor3	11
CAREYSSGWYYFDYW	IGHV01	IGHV01-02	IGHD06-19	IGHJ04-01	donor1, donor3	11
CARDSGSYDYW	IGHV01	IGHV01-03	IGHD01-26	IGHJ04-01	donor2	11
CARDSGSYYYYGMDVW	IGHV01	IGHV01-03	IGHD01-26	IGHJ06-01	donor2	11
CARGYCSSTSCYYFDYW	IGHV01	IGHV01-03	IGHD02-02	IGHJ04-01	donor2, donor3	11
CARDCSGGSCYDYW	IGHV01	IGHV01-03	IGHD02-15	IGHJ04-01	donor3	11
CARDRYGMDVW	IGHV01	IGHV01-03	IGHD03-10	IGHJ06-01	donor2, donor3	11
CARGGDAFDIW	IGHV01	IGHV01-03	IGHD03-16	IGHJ03-01	donor3	11
CASGDPFDYW	IGHV01	IGHV01-03	IGHD04-17	IGHJ04-01	donor2	11
CARDYGDYGWFDPW	IGHV01	IGHV01-03	IGHD04-17	IGHJ05-01	donor3	11
CARDSSSSFDYW	IGHV01	IGHV01-03	IGHD06-06	IGHJ04-01	donor3	11
CARGIAAAGTDYW	IGHV01	IGHV01-03	IGHD06-13	IGHJ04-01	donor1	11
CARGYSSSWYDYW	IGHV01	IGHV01-03	IGHD06-13	IGHJ04-01	donor1, donor2, donor3	11
CARGIAAAGTGWFDPW	IGHV01	IGHV01-03	IGHD06-13	IGHJ05-01	donor1	11
CAREDSSGWYYFDYW	IGHV01	IGHV01-03	IGHD06-19	IGHJ04-01	donor3	11
CAREYSSGWYYFDYW	IGHV01	IGHV01-03	IGHD06-19	IGHJ04-01	donor1, donor2, donor3	11
CARGRGYFDYW	IGHV01	IGHV01-03	IGHD06-25	IGHJ04-01	donor3	11
CARGGSYYYYGMDVW	IGHV01	IGHV01-08	IGHD02-15	IGHJ06-01	donor1	11
CARGRGYFDYW	IGHV01	IGHV01-08	IGHD03-10	IGHJ04-01	donor1	11
CARGSGPFDYW	IGHV01	IGHV01-08	IGHD03-10	IGHJ04-01	donor1	11
CARGGYGMDVW	IGHV01	IGHV01-08	IGHD03-10	IGHJ06-01	donor1	11
CARDSSSSFDYW	IGHV01	IGHV01-08	IGHD06-06	IGHJ04-01	donor1	11
CARGGDAFDIW	IGHV01	IGHV01-18	IGHD01-26	IGHJ03-01	donor2	11
CARDSGSYDYW	IGHV01	IGHV01-18	IGHD01-26	IGHJ04-01	donor1, donor2	11
CARGGGSYPFDYW	IGHV01	IGHV01-18	IGHD01-26	IGHJ04-01	donor1, donor2	11
CARGGSYYYYGMDVW	IGHV01	IGHV01-18	IGHD01-26	IGHJ06-01	donor1, donor2	11
CARDCSGGSCYDYW	IGHV01	IGHV01-18	IGHD02-15	IGHJ04-01	donor1, donor3	11
CARRYCSGGSCYLDYW	IGHV01	IGHV01-18	IGHD02-15	IGHJ04-01	donor3	11
CARGRGYFDYW	IGHV01	IGHV01-18	IGHD03-10	IGHJ04-01	donor3	11
CARGGDAFDIW	IGHV01	IGHV01-18	IGHD03-16	IGHJ03-01	donor1, donor2	11
CARGGNWFDPW	IGHV01	IGHV01-18	IGHD03-16	IGHJ05-01	donor1	11
CARDSSGYYFDYW	IGHV01	IGHV01-18	IGHD03-22	IGHJ04-01	donor2	11
CARDYGDYGWFDPW	IGHV01	IGHV01-18	IGHD04-17	IGHJ05-01	donor2	11
CARDSSSGFDYW	IGHV01	IGHV01-18	IGHD06-06	IGHJ04-01	donor1	11
CARDSSSSFDYW	IGHV01	IGHV01-18	IGHD06-06	IGHJ04-01	donor2	11
CARAYSSSWYYFDYW	IGHV01	IGHV01-18	IGHD06-13	IGHJ04-01	donor1, donor3	11
CARDSSSGFDYW	IGHV01	IGHV01-18	IGHD06-13	IGHJ04-01	donor1	11
CARGIAAAGTDYW	IGHV01	IGHV01-18	IGHD06-13	IGHJ04-01	donor1	11
CARGYSSSWYDYW	IGHV01	IGHV01-18	IGHD06-13	IGHJ04-01	donor2	11
CARTYSSSWYYFDYW	IGHV01	IGHV01-18	IGHD06-13	IGHJ04-01	donor1	11
CAREDSSGWYYFDYW	IGHV01	IGHV01-18	IGHD06-19	IGHJ04-01	donor2, donor3	11
CAREYSSGWYYFDYW	IGHV01	IGHV01-18	IGHD06-19	IGHJ04-01	donor3	11
CASGDPFDYW	IGHV01	IGHV01-24	IGHD02-21	IGHJ04-01	donor3	11
CARGGGSYPFDYW	IGHV01	IGHV01-46	IGHD01-26	IGHJ04-01	donor1	11
CARGSGPFDYW	IGHV01	IGHV01-46	IGHD01-26	IGHJ04-01	donor1	11
CARGGSYYYYGMDVW	IGHV01	IGHV01-46	IGHD01-26	IGHJ06-01	donor2	11
CARGYCSSTSCYYFDYW	IGHV01	IGHV01-46	IGHD02-02	IGHJ04-01	donor3	11
CARDSGSYDYW	IGHV01	IGHV01-46	IGHD03-10	IGHJ04-01	donor3	11
CASRGYW	IGHV01	IGHV01-46	IGHD03-16	IGHJ04-01	donor3	11
CARDYGDYGWFDPW	IGHV01	IGHV01-46	IGHD04-17	IGHJ05-01	donor3	11
CARLGYYYGMDVW	IGHV01	IGHV01-46	IGHD05-12	IGHJ06-01	donor2	11
CARDSSSSFDYW	IGHV01	IGHV01-46	IGHD06-06	IGHJ04-01	donor1	11
CARAYSSSWYYFDYW	IGHV01	IGHV01-46	IGHD06-13	IGHJ04-01	donor2	11
CARDSSSSFDYW	IGHV01	IGHV01-46	IGHD06-13	IGHJ04-01	donor3	11
CARGIAAAGTDYW	IGHV01	IGHV01-46	IGHD06-13	IGHJ04-01	donor2	11
CARGYSSSWYDYW	IGHV01	IGHV01-46	IGHD06-13	IGHJ04-01	donor3	11
CARTYSSSWYYFDYW	IGHV01	IGHV01-46	IGHD06-13	IGHJ04-01	donor1	11
CARGIAAAGTGWFDPW	IGHV01	IGHV01-46	IGHD06-13	IGHJ05-01	donor2	11
CARDSSGYYFDYW	IGHV01	IGHV01-46	IGHD06-19	IGHJ04-01	donor2	11
CARDSSSGFDYW	IGHV01	IGHV01-46	IGHD06-19	IGHJ04-01	donor3	11
CAREDSSGWYYFDYW	IGHV01	IGHV01-46	IGHD06-19	IGHJ04-01	donor2	11
CAREYSSGWYYFDYW	IGHV01	IGHV01-46	IGHD06-19	IGHJ04-01	donor2, donor3	11
CARGGDAFDIW	IGHV01	IGHV01-69	IGHD01-26	IGHJ03-01	donor1	11
CARDSGSYDYW	IGHV01	IGHV01-69	IGHD01-26	IGHJ04-01	donor1, donor3	11
CARGGGSYPFDYW	IGHV01	IGHV01-69	IGHD01-26	IGHJ04-01	donor1	11
CARDSGSYYYYGMDVW	IGHV01	IGHV01-69	IGHD01-26	IGHJ06-01	donor3	11
CARGYCSSTSCYYFDYW	IGHV01	IGHV01-69	IGHD02-02	IGHJ04-01	donor1, donor2, donor3	11
CARDCSGGSCYDYW	IGHV01	IGHV01-69	IGHD02-15	IGHJ04-01	donor2, donor3	11
CARRYCSGGSCYLDYW	IGHV01	IGHV01-69	IGHD02-15	IGHJ04-01	donor3	11
CARGGSYYYYGMDVW	IGHV01	IGHV01-69	IGHD02-15	IGHJ06-01	donor2	11
CARGSGPFDYW	IGHV01	IGHV01-69	IGHD03-03	IGHJ04-01	donor1	11
CARGRGYFDYW	IGHV01	IGHV01-69	IGHD03-10	IGHJ04-01	donor2	11
CARDRYGMDVW	IGHV01	IGHV01-69	IGHD03-10	IGHJ06-01	donor2	11
CARGGNWFDPW	IGHV01	IGHV01-69	IGHD03-16	IGHJ05-01	donor2, donor3	11
CARGGSYYYYGMDVW	IGHV01	IGHV01-69	IGHD03-16	IGHJ06-01	donor1, donor2	11
CARDSSSGFDYW	IGHV01	IGHV01-69	IGHD03-22	IGHJ04-01	donor1	11
CASGDPFDYW	IGHV01	IGHV01-69	IGHD04-17	IGHJ04-01	donor1	11
CARDYGDYGWFDPW	IGHV01	IGHV01-69	IGHD04-17	IGHJ05-01	donor1, donor2, donor3	11
CARAYSSSWYYFDYW	IGHV01	IGHV01-69	IGHD06-13	IGHJ04-01	donor1, donor3	11
CARDSSSGFDYW	IGHV01	IGHV01-69	IGHD06-13	IGHJ04-01	donor3	11
CARDSSSSFDYW	IGHV01	IGHV01-69	IGHD06-13	IGHJ04-01	donor2	11
CARGIAAAGTDYW	IGHV01	IGHV01-69	IGHD06-13	IGHJ04-01	donor1, donor3	11
CARGYSSSWYDYW	IGHV01	IGHV01-69	IGHD06-13	IGHJ04-01	donor1	11
CARTYSSSWYYFDYW	IGHV01	IGHV01-69	IGHD06-13	IGHJ04-01	donor1, donor3	11
CARGIAAAGTGWFDPW	IGHV01	IGHV01-69	IGHD06-13	IGHJ05-01	donor2	11
CARDSSSGFDYW	IGHV01	IGHV01-69	IGHD06-19	IGHJ04-01	donor3	11
CAREDSSGWYYFDYW	IGHV01	IGHV01-69	IGHD06-19	IGHJ04-01	donor1, donor3	11
CAREYSSGWYYFDYW	IGHV01	IGHV01-69	IGHD06-19	IGHJ04-01	donor1, donor3	11
CARGSGPFDYW	IGHV01	IGHV01-69	IGHD06-19	IGHJ04-01	donor1	11
CARLGYYYGMDVW	IGHV01	IGHV01-69	IGHD07-27	IGHJ06-01	donor2	11
CARRYCSGGSCYLDYW	IGHV02	IGHV02-05	IGHD02-15	IGHJ04-01	donor3	11
CARAYSSSWYYFDYW	IGHV02	IGHV02-05	IGHD06-13	IGHJ04-01	donor2	11
CARTYSSSWYYFDYW	IGHV02	IGHV02-05	IGHD06-13	IGHJ04-01	donor2	11
CASRGYW	IGHV02	IGHV02-26	IGHD02-02	IGHJ04-01	donor2	11
CARGIAAAGTDYW	IGHV02	IGHV02-26	IGHD06-13	IGHJ04-01	donor2	11
CARGGSYYYYGMDVW	IGHV02	IGHV02-70	IGHD01-26	IGHJ06-01	donor2	11
CARGYCSSTSCYYFDYW	IGHV02	IGHV02-70	IGHD02-02	IGHJ04-01	donor1	11
CARRYCSGGSCYLDYW	IGHV02	IGHV02-70	IGHD02-15	IGHJ04-01	donor3	11
CARLGYYYGMDVW	IGHV02	IGHV02-70	IGHD03-03	IGHJ06-01	donor1	11
CARGGDAFDIW	IGHV02	IGHV02-70	IGHD03-16	IGHJ03-01	donor1	11
CARDSSGYYFDYW	IGHV02	IGHV02-70	IGHD03-22	IGHJ04-01	donor1	11
CARDYGDYGWFDPW	IGHV02	IGHV02-70	IGHD04-17	IGHJ05-01	donor2	11
CARAYSSSWYYFDYW	IGHV02	IGHV02-70	IGHD06-13	IGHJ04-01	donor3	11
CARTYSSSWYYFDYW	IGHV02	IGHV02-70	IGHD06-13	IGHJ04-01	donor2	11
CARAYSSSWYYFDYW	IGHV02	IGHV02-70	IGHD06-19	IGHJ04-01	donor3	11
CAREDSSGWYYFDYW	IGHV02	IGHV02-70	IGHD06-19	IGHJ04-01	donor1	11
CARLGYYYGMDVW	IGHV02	IGHV02-70	IGHD07-27	IGHJ06-01	donor1	11
CARGGGSYPFDYW	IGHV03	IGHV03-11	IGHD01-26	IGHJ04-01	donor1	11
CARGGNWFDPW	IGHV03	IGHV03-11	IGHD01-26	IGHJ05-01	donor1	11
CARDCSGGSCYDYW	IGHV03	IGHV03-11	IGHD02-15	IGHJ04-01	donor1	11
CARGGSYYYYGMDVW	IGHV03	IGHV03-11	IGHD02-15	IGHJ06-01	donor1	11
CARDSSGYYFDYW	IGHV03	IGHV03-11	IGHD03-03	IGHJ04-01	donor1	11
CARDSGSYDYW	IGHV03	IGHV03-11	IGHD03-10	IGHJ04-01	donor1	11
CARGRGYFDYW	IGHV03	IGHV03-11	IGHD03-10	IGHJ04-01	donor1	11
CASRGYW	IGHV03	IGHV03-11	IGHD03-16	IGHJ04-01	donor1	11
CARGGNWFDPW	IGHV03	IGHV03-11	IGHD03-16	IGHJ05-01	donor1	11
CARGGYGMDVW	IGHV03	IGHV03-11	IGHD03-16	IGHJ06-01	donor1	11
CASGDPFDYW	IGHV03	IGHV03-11	IGHD05-12	IGHJ04-01	donor1	11
CARTYSSSWYYFDYW	IGHV03	IGHV03-11	IGHD06-13	IGHJ04-01	donor1	11
CARGIAAAGTGWFDPW	IGHV03	IGHV03-11	IGHD06-13	IGHJ05-01	donor1	11
CAREYSSGWYYFDYW	IGHV03	IGHV03-11	IGHD06-19	IGHJ04-01	donor1	11
CARGGYGMDVW	IGHV03	IGHV03-11	IGHD06-25	IGHJ06-01	donor1	11
CARRYCSGGSCYLDYW	IGHV03	IGHV03-13	IGHD02-15	IGHJ04-01	donor1	11
CARGSGPFDYW	IGHV03	IGHV03-13	IGHD03-10	IGHJ04-01	donor3	11
CARGGDAFDIW	IGHV03	IGHV03-13	IGHD03-16	IGHJ03-01	donor3	11
CARDSSSGFDYW	IGHV03	IGHV03-13	IGHD06-06	IGHJ04-01	donor2	11
CARGGGSYPFDYW	IGHV03	IGHV03-20	IGHD01-26	IGHJ04-01	donor1	11
CARDSGSYYYYGMDVW	IGHV03	IGHV03-20	IGHD01-26	IGHJ06-01	donor1	11
CARGYCSSTSCYYFDYW	IGHV03	IGHV03-20	IGHD02-02	IGHJ04-01	donor1	11
CARDCSGGSCYDYW	IGHV03	IGHV03-20	IGHD02-15	IGHJ04-01	donor1	11
CARGGNWFDPW	IGHV03	IGHV03-20	IGHD03-16	IGHJ05-01	donor3	11
CARGGSYYYYGMDVW	IGHV03	IGHV03-20	IGHD03-16	IGHJ06-01	donor2	11
CARDSSGYYFDYW	IGHV03	IGHV03-20	IGHD03-22	IGHJ04-01	donor1	11
CARDYGDYGWFDPW	IGHV03	IGHV03-20	IGHD04-17	IGHJ05-01	donor2, donor3	11
CARDRYGMDVW	IGHV03	IGHV03-20	IGHD05-24	IGHJ06-01	donor2	11
CARAYSSSWYYFDYW	IGHV03	IGHV03-20	IGHD06-13	IGHJ04-01	donor1	11
CARGIAAAGTDYW	IGHV03	IGHV03-20	IGHD06-13	IGHJ04-01	donor1	11
CARGYSSSWYDYW	IGHV03	IGHV03-20	IGHD06-13	IGHJ04-01	donor1	11
CARTYSSSWYYFDYW	IGHV03	IGHV03-20	IGHD06-13	IGHJ04-01	donor3	11
CAREDSSGWYYFDYW	IGHV03	IGHV03-20	IGHD06-19	IGHJ04-01	donor2	11
CAREYSSGWYYFDYW	IGHV03	IGHV03-20	IGHD06-19	IGHJ04-01	donor1, donor2	11
CASRGYW	IGHV03	IGHV03-21	IGHD01-14	IGHJ04-01	donor1	11
CASRGYW	IGHV03	IGHV03-21	IGHD03-10	IGHJ04-01	donor2	11
CASRGYW	IGHV03	IGHV03-21	IGHD03-16	IGHJ04-01	donor1	11
CASRGYW	IGHV03	IGHV03-21	IGHD05-24	IGHJ04-01	donor3	11
CARGGNWFDPW	IGHV03	IGHV03-23	IGHD03-16	IGHJ05-01	donor1	11
CARGGYGMDVW	IGHV03	IGHV03-23	IGHD03-16	IGHJ06-01	donor3	11
CARDSSGYYFDYW	IGHV03	IGHV03-23	IGHD03-22	IGHJ04-01	donor1	11
CARGIAAAGTDYW	IGHV03	IGHV03-23	IGHD06-13	IGHJ04-01	donor3	11
CARGYSSSWYDYW	IGHV03	IGHV03-23	IGHD06-13	IGHJ04-01	donor3	11
CAREDSSGWYYFDYW	IGHV03	IGHV03-23	IGHD06-19	IGHJ04-01	donor1	11
CAREYSSGWYYFDYW	IGHV03	IGHV03-23	IGHD06-19	IGHJ04-01	donor1	11
CASGDPFDYW	IGHV03	IGHV03-43	IGHD04-17	IGHJ04-01	donor3	11
CARDSSGYYFDYW	IGHV03	IGHV03-48	IGHD01-14	IGHJ04-01	donor3	11
CARGRGYFDYW	IGHV03	IGHV03-48	IGHD03-10	IGHJ04-01	donor3	11
CARDSGSYYYYGMDVW	IGHV03	IGHV03-48	IGHD03-10	IGHJ06-01	donor2	11
CARGGNWFDPW	IGHV03	IGHV03-48	IGHD03-16	IGHJ05-01	donor3	11
CARDYGDYGWFDPW	IGHV03	IGHV03-48	IGHD04-17	IGHJ05-01	donor2, donor3	11
CARDSGSYYYYGMDVW	IGHV03	IGHV03-48	IGHD05-12	IGHJ06-01	donor2	11
CARTYSSSWYYFDYW	IGHV03	IGHV03-48	IGHD06-13	IGHJ04-01	donor2	11
CASRGYW	IGHV03	IGHV03-53	IGHD01-14	IGHJ04-01	donor3	11
CARDSGSYDYW	IGHV03	IGHV03-53	IGHD01-26	IGHJ04-01	donor1, donor2	11
CARGGGSYPFDYW	IGHV03	IGHV03-53	IGHD01-26	IGHJ04-01	donor3	11
CARDSGSYYYYGMDVW	IGHV03	IGHV03-53	IGHD01-26	IGHJ06-01	donor3	11
CARGGSYYYYGMDVW	IGHV03	IGHV03-53	IGHD01-26	IGHJ06-01	donor2, donor3	11
CARGYCSSTSCYYFDYW	IGHV03	IGHV03-53	IGHD02-02	IGHJ04-01	donor1, donor2	11
CARDCSGGSCYDYW	IGHV03	IGHV03-53	IGHD02-15	IGHJ04-01	donor3	11
CARRYCSGGSCYLDYW	IGHV03	IGHV03-53	IGHD02-15	IGHJ04-01	donor3	11
CARGSGPFDYW	IGHV03	IGHV03-53	IGHD03-03	IGHJ04-01	donor2	11
CARGRGYFDYW	IGHV03	IGHV03-53	IGHD03-10	IGHJ04-01	donor3	11
CARGSGPFDYW	IGHV03	IGHV03-53	IGHD03-10	IGHJ04-01	donor2	11
CASGDPFDYW	IGHV03	IGHV03-53	IGHD03-10	IGHJ04-01	donor3	11
CARDRYGMDVW	IGHV03	IGHV03-53	IGHD03-10	IGHJ06-01	donor1	11
CARGGDAFDIW	IGHV03	IGHV03-53	IGHD03-16	IGHJ03-01	donor1	11
CARGRGYFDYW	IGHV03	IGHV03-53	IGHD03-16	IGHJ04-01	donor3	11
CARGGNWFDPW	IGHV03	IGHV03-53	IGHD03-16	IGHJ05-01	donor3	11
CARDSSGYYFDYW	IGHV03	IGHV03-53	IGHD03-22	IGHJ04-01	donor1	11
CASGDPFDYW	IGHV03	IGHV03-53	IGHD04-17	IGHJ04-01	donor3	11
CARDYGDYGWFDPW	IGHV03	IGHV03-53	IGHD04-17	IGHJ05-01	donor3	11
CARDSSSSFDYW	IGHV03	IGHV03-53	IGHD06-13	IGHJ04-01	donor2	11
CARGYSSSWYDYW	IGHV03	IGHV03-53	IGHD06-13	IGHJ04-01	donor1, donor2	11
CAREDSSGWYYFDYW	IGHV03	IGHV03-53	IGHD06-19	IGHJ04-01	donor1, donor3	11
CAREYSSGWYYFDYW	IGHV03	IGHV03-53	IGHD06-19	IGHJ04-01	donor1, donor2, donor3	11
CARDSGSYDYW	IGHV03	IGHV03-64	IGHD01-26	IGHJ04-01	donor3	11
CARGSGPFDYW	IGHV03	IGHV03-64	IGHD03-10	IGHJ04-01	donor1	11
CARDRYGMDVW	IGHV03	IGHV03-64	IGHD03-10	IGHJ06-01	donor3	11
CARDSSSGFDYW	IGHV03	IGHV03-64	IGHD06-06	IGHJ04-01	donor1	11
CARDSSSSFDYW	IGHV03	IGHV03-64	IGHD06-06	IGHJ04-01	donor1	11
CARGSGPFDYW	IGHV03	IGHV03-66	IGHD01-14	IGHJ04-01	donor2	11
CARDSGSYYYYGMDVW	IGHV03	IGHV03-66	IGHD01-26	IGHJ06-01	donor3	11
CARGGYGMDVW	IGHV03	IGHV03-66	IGHD01-26	IGHJ06-01	donor3	11
CARGYCSSTSCYYFDYW	IGHV03	IGHV03-66	IGHD02-02	IGHJ04-01	donor3	11
CARDCSGGSCYDYW	IGHV03	IGHV03-66	IGHD02-15	IGHJ04-01	donor2	11
CARGRGYFDYW	IGHV03	IGHV03-66	IGHD03-10	IGHJ04-01	donor2	11
CARDRYGMDVW	IGHV03	IGHV03-66	IGHD03-10	IGHJ06-01	donor2	11
CARGGNWFDPW	IGHV03	IGHV03-66	IGHD03-16	IGHJ05-01	donor2	11
CARLGYYYGMDVW	IGHV03	IGHV03-66	IGHD03-16	IGHJ06-01	donor3	11
CARDYGDYGWFDPW	IGHV03	IGHV03-66	IGHD04-17	IGHJ05-01	donor3	11
CARAYSSSWYYFDYW	IGHV03	IGHV03-66	IGHD06-13	IGHJ04-01	donor2, donor3	11
CARGIAAAGTGWFDPW	IGHV03	IGHV03-66	IGHD06-13	IGHJ05-01	donor3	11
CARDSSSGFDYW	IGHV03	IGHV03-66	IGHD06-19	IGHJ04-01	donor2	11
CAREYSSGWYYFDYW	IGHV03	IGHV03-66	IGHD06-19	IGHJ04-01	donor2, donor3	11
CARLGYYYGMDVW	IGHV03	IGHV03-66	IGHD07-27	IGHJ06-01	donor2	11
CARDSGSYYYYGMDVW	IGHV03	IGHV03-72	IGHD01-26	IGHJ06-01	donor1	11
CASRGYW	IGHV03	IGHV03-72	IGHD03-10	IGHJ04-01	donor2	11
CARDRYGMDVW	IGHV03	IGHV03-74	IGHD01-14	IGHJ06-01	donor2, donor3	11
CARDSGSYDYW	IGHV03	IGHV03-74	IGHD01-26	IGHJ04-01	donor1, donor2	11
CARGGGSYPFDYW	IGHV03	IGHV03-74	IGHD01-26	IGHJ04-01	donor1	11
CARGRGYFDYW	IGHV03	IGHV03-74	IGHD01-26	IGHJ04-01	donor1	11
CARDSGSYYYYGMDVW	IGHV03	IGHV03-74	IGHD01-26	IGHJ06-01	donor3	11
CARRYCSGGSCYLDYW	IGHV03	IGHV03-74	IGHD02-15	IGHJ04-01	donor3	11
CARDRYGMDVW	IGHV03	IGHV03-74	IGHD03-10	IGHJ06-01	donor2	11
CARGGNWFDPW	IGHV03	IGHV03-74	IGHD03-16	IGHJ05-01	donor2	11
CARGGYGMDVW	IGHV03	IGHV03-74	IGHD03-16	IGHJ06-01	donor3	11
CASGDPFDYW	IGHV03	IGHV03-74	IGHD04-17	IGHJ04-01	donor3	11
CARGIAAAGTDYW	IGHV03	IGHV03-74	IGHD06-13	IGHJ04-01	donor1, donor2, donor3	11
CARGYSSSWYDYW	IGHV03	IGHV03-74	IGHD06-13	IGHJ04-01	donor2	11
CAREDSSGWYYFDYW	IGHV03	IGHV03-74	IGHD06-19	IGHJ04-01	donor2, donor3	11
CAREYSSGWYYFDYW	IGHV03	IGHV03-74	IGHD06-19	IGHJ04-01	donor1, donor3	11
CARGGGSYPFDYW	IGHV04	IGHV04-30	IGHD01-26	IGHJ04-01	donor2	11
CARGGYGMDVW	IGHV04	IGHV04-30	IGHD01-26	IGHJ06-01	donor2	11
CARGYCSSTSCYYFDYW	IGHV04	IGHV04-30	IGHD02-02	IGHJ04-01	donor1	11
CARGSGPFDYW	IGHV04	IGHV04-30	IGHD03-10	IGHJ04-01	donor1	11
CARDRYGMDVW	IGHV04	IGHV04-30	IGHD03-10	IGHJ06-01	donor1	11
CARTYSSSWYYFDYW	IGHV04	IGHV04-30	IGHD06-13	IGHJ04-01	donor2	11
CARGIAAAGTGWFDPW	IGHV04	IGHV04-30	IGHD06-13	IGHJ05-01	donor1	11
CASRGYW	IGHV04	IGHV04-34	IGHD01-14	IGHJ04-01	donor3	11
CARGGSYYYYGMDVW	IGHV04	IGHV04-34	IGHD01-26	IGHJ06-01	donor3	11
CARGGDAFDIW	IGHV04	IGHV04-34	IGHD03-10	IGHJ03-01	donor3	11
CARGGSYYYYGMDVW	IGHV04	IGHV04-34	IGHD03-10	IGHJ06-01	donor2	11
CARLGYYYGMDVW	IGHV04	IGHV04-34	IGHD03-16	IGHJ06-01	donor3	11
CARGRGYFDYW	IGHV04	IGHV04-34	IGHD05-24	IGHJ04-01	donor3	11
CARDSSSSFDYW	IGHV04	IGHV04-34	IGHD06-06	IGHJ04-01	donor3	11
CARGYSSSWYDYW	IGHV04	IGHV04-34	IGHD06-13	IGHJ04-01	donor1, donor3	11
CARGIAAAGTGWFDPW	IGHV04	IGHV04-34	IGHD06-13	IGHJ05-01	donor3	11
CARLGYYYGMDVW	IGHV04	IGHV04-34	IGHD07-27	IGHJ06-01	donor3	11
CARDSSGYYFDYW	IGHV04	IGHV04-39	IGHD03-10	IGHJ04-01	donor1	11
CARGGGSYPFDYW	IGHV04	IGHV04-59	IGHD01-26	IGHJ04-01	donor2	11
CARGIAAAGTGWFDPW	IGHV04	IGHV04-59	IGHD06-13	IGHJ05-01	donor3	11
CARRYCSGGSCYLDYW	IGHV04	IGHV04-b	IGHD02-15	IGHJ04-01	donor2	11
CARLGYYYGMDVW	IGHV04	IGHV04-b	IGHD03-10	IGHJ06-01	donor2	11
CARGGGSYPFDYW	IGHV05	IGHV05-51	IGHD01-26	IGHJ04-01	donor1	11
CARGYCSSTSCYYFDYW	IGHV05	IGHV05-51	IGHD02-02	IGHJ04-01	donor1	11
CARDCSGGSCYDYW	IGHV05	IGHV05-51	IGHD02-15	IGHJ04-01	donor2	11
CARRYCSGGSCYLDYW	IGHV05	IGHV05-51	IGHD02-15	IGHJ04-01	donor1, donor3	11
CARDSGSYDYW	IGHV05	IGHV05-51	IGHD03-10	IGHJ04-01	donor1	11
CARGGDAFDIW	IGHV05	IGHV05-51	IGHD03-16	IGHJ03-01	donor1, donor2, donor3	11
CARGGYGMDVW	IGHV05	IGHV05-51	IGHD03-16	IGHJ06-01	donor2	11
CARDSSGYYFDYW	IGHV05	IGHV05-51	IGHD03-22	IGHJ04-01	donor1	11
CARDYGDYGWFDPW	IGHV05	IGHV05-51	IGHD04-17	IGHJ05-01	donor2	11
CARAYSSSWYYFDYW	IGHV05	IGHV05-51	IGHD06-13	IGHJ04-01	donor1, donor2, donor3	11
CARGIAAAGTDYW	IGHV05	IGHV05-51	IGHD06-13	IGHJ04-01	donor1	11
CARTYSSSWYYFDYW	IGHV05	IGHV05-51	IGHD06-13	IGHJ04-01	donor1, donor3	11
CARGIAAAGTGWFDPW	IGHV05	IGHV05-51	IGHD06-13	IGHJ05-01	donor2	11
CARGGYGMDVW	IGHV05	IGHV05-51	IGHD06-25	IGHJ06-01	donor2	11
CASGDPFDYW	IGHV05	IGHV05-51	IGHD07-27	IGHJ04-01	donor2	11
CARLGYYYGMDVW	IGHV05	IGHV05-a	IGHD01-26	IGHJ06-01	donor3	11
CARDCSGGSCYDYW	IGHV05	IGHV05-a	IGHD02-15	IGHJ04-01	donor2, donor3	11
CARRYCSGGSCYLDYW	IGHV05	IGHV05-a	IGHD02-15	IGHJ04-01	donor3	11
CARGSGPFDYW	IGHV05	IGHV05-a	IGHD03-03	IGHJ04-01	donor3	11
CASGDPFDYW	IGHV05	IGHV05-a	IGHD03-03	IGHJ04-01	donor2	11
CARDSGSYYYYGMDVW	IGHV05	IGHV05-a	IGHD03-10	IGHJ06-01	donor2	11
CARLGYYYGMDVW	IGHV05	IGHV05-a	IGHD03-10	IGHJ06-01	donor2	11
CARGGDAFDIW	IGHV05	IGHV05-a	IGHD03-16	IGHJ03-01	donor2, donor3	11
CARGGNWFDPW	IGHV05	IGHV05-a	IGHD03-16	IGHJ05-01	donor2	11
CARGGYGMDVW	IGHV05	IGHV05-a	IGHD03-16	IGHJ06-01	donor2	11
CASRGYW	IGHV05	IGHV05-a	IGHD05-24	IGHJ04-01	donor2	11
CARAYSSSWYYFDYW	IGHV05	IGHV05-a	IGHD06-13	IGHJ04-01	donor2	11
CARGIAAAGTDYW	IGHV05	IGHV05-a	IGHD06-13	IGHJ04-01	donor2	11
CARGIAAAGTGWFDPW	IGHV05	IGHV05-a	IGHD06-13	IGHJ05-01	donor2	11
CAREDSSGWYYFDYW	IGHV05	IGHV05-a	IGHD06-19	IGHJ04-01	donor2	11
CARGGDAFDIW	IGHV05	IGHV05-a	IGHD06-25	IGHJ03-01	donor2	11
CARGGYGMDVW	IGHV05	IGHV05-a	IGHD06-25	IGHJ06-01	donor2	11
CARDRYGMDVW	IGHV06	IGHV06-01	IGHD01-14	IGHJ06-01	donor3	11
CARDSGSYDYW	IGHV06	IGHV06-01	IGHD01-26	IGHJ04-01	donor2	11
CARDSGSYYYYGMDVW	IGHV06	IGHV06-01	IGHD01-26	IGHJ06-01	donor1	11
CARRYCSGGSCYLDYW	IGHV06	IGHV06-01	IGHD02-15	IGHJ04-01	donor2	11
CARGYSSSWYDYW	IGHV06	IGHV06-01	IGHD06-13	IGHJ04-01	donor1	11
CARGYCSSTSCYYFDYW	IGHV07	IGHV07-04	IGHD02-02	IGHJ04-01	donor3	11
CARDCSGGSCYDYW	IGHV07	IGHV07-04	IGHD02-15	IGHJ04-01	donor3	11
CASGDPFDYW	IGHV07	IGHV07-04	IGHD04-17	IGHJ04-01	donor3	11
CARGIAAAGTDYW	IGHV07	IGHV07-04	IGHD06-13	IGHJ04-01	donor3	11
CAREGGSYYFDYW	IGHV01	IGHV01-02	IGHD01-26	IGHJ04-01	donor2	10
CARGPDAFDIW	IGHV01	IGHV01-02	IGHD02-02	IGHJ03-01	donor2	10
CARGYCSSTSCPFDYW	IGHV01	IGHV01-02	IGHD02-02	IGHJ04-01	donor2	10
CARGYCSGGSCYHFDYW	IGHV01	IGHV01-02	IGHD02-15	IGHJ04-01	donor3	10
CARRYCSGGSCYSDYW	IGHV01	IGHV01-02	IGHD02-15	IGHJ04-01	donor3	10
CARDGDYW	IGHV01	IGHV01-02	IGHD03-10	IGHJ04-01	donor1	10
CARDLGYYFDYW	IGHV01	IGHV01-02	IGHD03-10	IGHJ04-01	donor1	10
CARGSGSYYYYYGMDVW	IGHV01	IGHV01-02	IGHD03-10	IGHJ06-01	donor2	10
CARDRGFDYW	IGHV01	IGHV01-02	IGHD03-16	IGHJ04-01	donor1	10
CARDGGWFDPW	IGHV01	IGHV01-02	IGHD03-16	IGHJ05-01	donor1	10
CARGGGMDVW	IGHV01	IGHV01-02	IGHD03-16	IGHJ06-01	donor2	10
CARAGYSSSWYYFDYW	IGHV01	IGHV01-02	IGHD06-13	IGHJ04-01	donor3	10
CAREYSSSWYYFDYW	IGHV01	IGHV01-02	IGHD06-13	IGHJ04-01	donor3	10
CARGDSSSWYYFDYW	IGHV01	IGHV01-02	IGHD06-13	IGHJ04-01	donor2	10
CARGSSSFDYW	IGHV01	IGHV01-02	IGHD06-13	IGHJ04-01	donor3	10
CARGSSWYYFDYW	IGHV01	IGHV01-02	IGHD06-13	IGHJ04-01	donor2	10
CARSYSSSWYYFDYW	IGHV01	IGHV01-02	IGHD06-13	IGHJ04-01	donor1	10
CARAGYSSGWYDYW	IGHV01	IGHV01-02	IGHD06-19	IGHJ04-01	donor3	10
CARDSSGLDYW	IGHV01	IGHV01-02	IGHD06-19	IGHJ04-01	donor3	10
CAREGSSGWYYFDYW	IGHV01	IGHV01-02	IGHD06-19	IGHJ04-01	donor1	10
CARGGSGWYYFDYW	IGHV01	IGHV01-02	IGHD06-19	IGHJ04-01	donor3	10
CARGIAVAGPFDYW	IGHV01	IGHV01-02	IGHD06-19	IGHJ04-01	donor1, donor3	10
CARPYSSGWYYFDYW	IGHV01	IGHV01-02	IGHD06-19	IGHJ04-01	donor1	10
CARVYSSGWYYFDYW	IGHV01	IGHV01-02	IGHD06-19	IGHJ04-01	donor1	10
CARGGGMDVW	IGHV01	IGHV01-03	IGHD01-26	IGHJ06-01	donor1	10
CARGSGSYYYYYGMDVW	IGHV01	IGHV01-03	IGHD01-26	IGHJ06-01	donor2	10
CARGSSLDYW	IGHV01	IGHV01-03	IGHD02-02	IGHJ04-01	donor1	10
CARGYCSSTSCPFDYW	IGHV01	IGHV01-03	IGHD02-02	IGHJ04-01	donor1, donor3	10
CARGYCSGGSCYHFDYW	IGHV01	IGHV01-03	IGHD02-15	IGHJ04-01	donor2, donor3	10
CARGSGDFDYW	IGHV01	IGHV01-03	IGHD03-03	IGHJ04-01	donor3	10
CARDRGFDYW	IGHV01	IGHV01-03	IGHD03-10	IGHJ04-01	donor3	10
CARDRGYFDYW	IGHV01	IGHV01-03	IGHD03-10	IGHJ04-01	donor1	10
CARGSGDFDYW	IGHV01	IGHV01-03	IGHD03-10	IGHJ04-01	donor3	10
CARGSGSYYYYYGMDVW	IGHV01	IGHV01-03	IGHD03-10	IGHJ06-01	donor1	10
CARGGYYYYYGMDVW	IGHV01	IGHV01-03	IGHD03-16	IGHJ06-01	donor2	10
CARDYYDSSGYDYW	IGHV01	IGHV01-03	IGHD03-22	IGHJ04-01	donor3	10
CARDSSSDAFDIW	IGHV01	IGHV01-03	IGHD06-06	IGHJ03-01	donor3	10
CARAGYSSSWYYFDYW	IGHV01	IGHV01-03	IGHD06-13	IGHJ04-01	donor1	10
CAREYSSSWYYFDYW	IGHV01	IGHV01-03	IGHD06-13	IGHJ04-01	donor3	10
CARGIAAAGPFDYW	IGHV01	IGHV01-03	IGHD06-13	IGHJ04-01	donor2	10
CARGSSWYYFDYW	IGHV01	IGHV01-03	IGHD06-13	IGHJ04-01	donor3	10
CARGGSGWYYFDYW	IGHV01	IGHV01-03	IGHD06-19	IGHJ04-01	donor2	10
CARGYSSGWYFDYW	IGHV01	IGHV01-03	IGHD06-19	IGHJ04-01	donor1	10
CARRSSGWYYFDYW	IGHV01	IGHV01-03	IGHD06-19	IGHJ04-01	donor3	10
CARDRGFDYW	IGHV01	IGHV01-03	IGHD06-25	IGHJ04-01	donor1	10
CARDWGFDYW	IGHV01	IGHV01-03	IGHD07-27	IGHJ04-01	donor1	10
CARGGGMDVW	IGHV01	IGHV01-08	IGHD01-14	IGHJ06-01	donor1	10
CAREGGSYYFDYW	IGHV01	IGHV01-08	IGHD01-26	IGHJ04-01	donor1	10
CARGSSLDYW	IGHV01	IGHV01-08	IGHD02-02	IGHJ04-01	donor1	10
CARDSSSDAFDIW	IGHV01	IGHV01-08	IGHD06-06	IGHJ03-01	donor1	10
CARAGYSSSWYYFDYW	IGHV01	IGHV01-08	IGHD06-13	IGHJ04-01	donor1	10
CARSYSSSWYYFDYW	IGHV01	IGHV01-08	IGHD06-13	IGHJ04-01	donor1	10
CAREGGSYYFDYW	IGHV01	IGHV01-18	IGHD01-26	IGHJ04-01	donor1	10
CARGSGSYYYYYGMDVW	IGHV01	IGHV01-18	IGHD01-26	IGHJ06-01	donor1, donor3	10
CARGYCSSTSCPFDYW	IGHV01	IGHV01-18	IGHD02-02	IGHJ04-01	donor1, donor3	10
CARGGGSFDYW	IGHV01	IGHV01-18	IGHD02-15	IGHJ04-01	donor3	10
CARGYCSGGSCYHFDYW	IGHV01	IGHV01-18	IGHD02-15	IGHJ04-01	donor2	10
CARRYCSGGSCYSDYW	IGHV01	IGHV01-18	IGHD02-15	IGHJ04-01	donor1, donor3	10
CARDGDYW	IGHV01	IGHV01-18	IGHD03-10	IGHJ04-01	donor1	10
CARDLGYYFDYW	IGHV01	IGHV01-18	IGHD03-10	IGHJ04-01	donor2	10
CARDRGGYW	IGHV01	IGHV01-18	IGHD03-10	IGHJ04-01	donor2, donor3	10
CARDRGYFDYW	IGHV01	IGHV01-18	IGHD03-10	IGHJ04-01	donor1, donor2	10
CARDLGYYFDYW	IGHV01	IGHV01-18	IGHD03-16	IGHJ04-01	donor1, donor3	10
CARDWGFDYW	IGHV01	IGHV01-18	IGHD03-16	IGHJ04-01	donor2	10
CAREGGSYYFDYW	IGHV01	IGHV01-18	IGHD03-16	IGHJ04-01	donor2	10
CARGGGSFDYW	IGHV01	IGHV01-18	IGHD03-16	IGHJ04-01	donor1	10
CARDGGWFDPW	IGHV01	IGHV01-18	IGHD03-16	IGHJ05-01	donor1, donor2	10
CARGGGMDVW	IGHV01	IGHV01-18	IGHD03-16	IGHJ06-01	donor2	10
CARGGYYYYYGMDVW	IGHV01	IGHV01-18	IGHD03-16	IGHJ06-01	donor1	10
CARDYYDSSGYDYW	IGHV01	IGHV01-18	IGHD03-22	IGHJ04-01	donor1, donor3	10
CARDGGWFDPW	IGHV01	IGHV01-18	IGHD04-23	IGHJ05-01	donor3	10
CARGPDAFDIW	IGHV01	IGHV01-18	IGHD06-06	IGHJ03-01	donor1	10
CARGSSLDYW	IGHV01	IGHV01-18	IGHD06-06	IGHJ04-01	donor2	10
CAREYSSSWYYFDYW	IGHV01	IGHV01-18	IGHD06-13	IGHJ04-01	donor1, donor3	10
CARGIAAAGPFDYW	IGHV01	IGHV01-18	IGHD06-13	IGHJ04-01	donor2	10
CARGSSWYYFDYW	IGHV01	IGHV01-18	IGHD06-13	IGHJ04-01	donor1	10
CARLSSSWYYFDYW	IGHV01	IGHV01-18	IGHD06-13	IGHJ04-01	donor1	10
CARSYSSSWYYFDYW	IGHV01	IGHV01-18	IGHD06-13	IGHJ04-01	donor1, donor2	10
CARDSSGLDYW	IGHV01	IGHV01-18	IGHD06-19	IGHJ04-01	donor1, donor2, donor3	10
CAREGSSGWYYFDYW	IGHV01	IGHV01-18	IGHD06-19	IGHJ04-01	donor1, donor2, donor3	10
CARGGSGWYYFDYW	IGHV01	IGHV01-18	IGHD06-19	IGHJ04-01	donor1, donor3	10
CARGIAVAGPFDYW	IGHV01	IGHV01-18	IGHD06-19	IGHJ04-01	donor3	10
CARPYSSGWYYFDYW	IGHV01	IGHV01-18	IGHD06-19	IGHJ04-01	donor2, donor3	10
CARRSSGWYYFDYW	IGHV01	IGHV01-18	IGHD06-19	IGHJ04-01	donor2, donor3	10
CARTYSSGWYYFDYW	IGHV01	IGHV01-18	IGHD06-19	IGHJ04-01	donor1	10
CARVYSSGWYYFDYW	IGHV01	IGHV01-18	IGHD06-19	IGHJ04-01	donor1, donor2, donor3	10
CARDLGYYFDYW	IGHV01	IGHV01-18	IGHD06-25	IGHJ04-01	donor1	10
CARDLGYYFDYW	IGHV01	IGHV01-18	IGHD07-27	IGHJ04-01	donor3	10
CARGYCSSTSCPFDYW	IGHV01	IGHV01-46	IGHD02-02	IGHJ04-01	donor2	10
CARGSGDFDYW	IGHV01	IGHV01-46	IGHD03-03	IGHJ04-01	donor2	10
CARDGGWFDPW	IGHV01	IGHV01-46	IGHD03-03	IGHJ05-01	donor3	10
CARDGDYW	IGHV01	IGHV01-46	IGHD03-10	IGHJ04-01	donor2	10
CARDRGYFDYW	IGHV01	IGHV01-46	IGHD03-10	IGHJ04-01	donor2, donor3	10
CARGSSLDYW	IGHV01	IGHV01-46	IGHD03-10	IGHJ04-01	donor1	10
CARDWGFDYW	IGHV01	IGHV01-46	IGHD03-16	IGHJ04-01	donor3	10
CARDGGWFDPW	IGHV01	IGHV01-46	IGHD03-16	IGHJ05-01	donor2	10
CARDYYDSSGYDYW	IGHV01	IGHV01-46	IGHD03-22	IGHJ04-01	donor1, donor3	10
CARGPDAFDIW	IGHV01	IGHV01-46	IGHD06-06	IGHJ03-01	donor2	10
CARGDSSSWYYFDYW	IGHV01	IGHV01-46	IGHD06-13	IGHJ04-01	donor3	10
CARGIAAAGPFDYW	IGHV01	IGHV01-46	IGHD06-13	IGHJ04-01	donor3	10
CARGSSWYYFDYW	IGHV01	IGHV01-46	IGHD06-13	IGHJ04-01	donor1	10
CARDSSSDAFDIW	IGHV01	IGHV01-46	IGHD06-19	IGHJ03-01	donor3	10
CAREGSSGWYYFDYW	IGHV01	IGHV01-46	IGHD06-19	IGHJ04-01	donor2	10
CARGIAVAGPFDYW	IGHV01	IGHV01-46	IGHD06-19	IGHJ04-01	donor1, donor3	10
CARGYSSGWYFDYW	IGHV01	IGHV01-46	IGHD06-19	IGHJ04-01	donor3	10
CARPYSSGWYYFDYW	IGHV01	IGHV01-46	IGHD06-19	IGHJ04-01	donor3	10
CARRSSGWYYFDYW	IGHV01	IGHV01-46	IGHD06-19	IGHJ04-01	donor3	10
CARTYSSGWYYFDYW	IGHV01	IGHV01-46	IGHD06-19	IGHJ04-01	donor3	10
CARGSGSYYYYYGMDVW	IGHV01	IGHV01-69	IGHD01-26	IGHJ06-01	donor1	10
CARGYCSSTSCPFDYW	IGHV01	IGHV01-69	IGHD02-02	IGHJ04-01	donor1, donor3	10
CARGYCSGGSCYHFDYW	IGHV01	IGHV01-69	IGHD02-15	IGHJ04-01	donor1, donor3	10
CARDGDYW	IGHV01	IGHV01-69	IGHD03-10	IGHJ04-01	donor1	10
CARDRGFDYW	IGHV01	IGHV01-69	IGHD03-10	IGHJ04-01	donor3	10
CARDRGGYW	IGHV01	IGHV01-69	IGHD03-10	IGHJ04-01	donor2	10
CARDRGYFDYW	IGHV01	IGHV01-69	IGHD03-10	IGHJ04-01	donor1	10
CARDRGGYW	IGHV01	IGHV01-69	IGHD03-16	IGHJ04-01	donor2	10
CARDWGFDYW	IGHV01	IGHV01-69	IGHD03-16	IGHJ04-01	donor1	10
CARDGGWFDPW	IGHV01	IGHV01-69	IGHD03-16	IGHJ05-01	donor3	10
CARDYYDSSGYDYW	IGHV01	IGHV01-69	IGHD03-22	IGHJ04-01	donor2	10
CARDSSSDAFDIW	IGHV01	IGHV01-69	IGHD06-06	IGHJ03-01	donor2	10
CARGSSLDYW	IGHV01	IGHV01-69	IGHD06-06	IGHJ04-01	donor1	10
CARGSSSFDYW	IGHV01	IGHV01-69	IGHD06-06	IGHJ04-01	donor1, donor2	10
CARAGYSSSWYYFDYW	IGHV01	IGHV01-69	IGHD06-13	IGHJ04-01	donor3	10
CAREYSSSWYYFDYW	IGHV01	IGHV01-69	IGHD06-13	IGHJ04-01	donor1, donor2, donor3	10
CARGDSSSWYYFDYW	IGHV01	IGHV01-69	IGHD06-13	IGHJ04-01	donor1, donor3	10
CARGIAAAGPFDYW	IGHV01	IGHV01-69	IGHD06-13	IGHJ04-01	donor1, donor3	10
CARGSSSFDYW	IGHV01	IGHV01-69	IGHD06-13	IGHJ04-01	donor2	10
CARGSSWYYFDYW	IGHV01	IGHV01-69	IGHD06-13	IGHJ04-01	donor3	10
CARLSSSWYYFDYW	IGHV01	IGHV01-69	IGHD06-13	IGHJ04-01	donor1, donor3	10
CARSYSSSWYYFDYW	IGHV01	IGHV01-69	IGHD06-13	IGHJ04-01	donor1, donor2, donor3	10
CARAGYSSGWYDYW	IGHV01	IGHV01-69	IGHD06-19	IGHJ04-01	donor1, donor2	10
CARDSSGLDYW	IGHV01	IGHV01-69	IGHD06-19	IGHJ04-01	donor2	10
CAREGSSGWYYFDYW	IGHV01	IGHV01-69	IGHD06-19	IGHJ04-01	donor2	10
CARGGSGWYYFDYW	IGHV01	IGHV01-69	IGHD06-19	IGHJ04-01	donor1	10
CARGIAVAGPFDYW	IGHV01	IGHV01-69	IGHD06-19	IGHJ04-01	donor1, donor2, donor3	10
CARGYSSGWYFDYW	IGHV01	IGHV01-69	IGHD06-19	IGHJ04-01	donor1, donor2, donor3	10
CARPYSSGWYYFDYW	IGHV01	IGHV01-69	IGHD06-19	IGHJ04-01	donor1, donor3	10
CARRSSGWYYFDYW	IGHV01	IGHV01-69	IGHD06-19	IGHJ04-01	donor1, donor2	10
CARTYSSGWYYFDYW	IGHV01	IGHV01-69	IGHD06-19	IGHJ04-01	donor1, donor3	10
CARDGDYW	IGHV01	IGHV01-69	IGHD06-25	IGHJ04-01	donor3	10
CARDSSGLDYW	IGHV01	IGHV01-69	IGHD06-25	IGHJ04-01	donor3	10
CARDLGYYFDYW	IGHV01	IGHV01-69	IGHD07-27	IGHJ04-01	donor1	10
CARSYSSSWYYFDYW	IGHV02	IGHV02-05	IGHD06-13	IGHJ04-01	donor3	10
CARPYSSGWYYFDYW	IGHV02	IGHV02-05	IGHD06-19	IGHJ04-01	donor3	10
CAREYSSSWYYFDYW	IGHV02	IGHV02-26	IGHD06-13	IGHJ04-01	donor1	10
CARGSSLDYW	IGHV02	IGHV02-26	IGHD06-13	IGHJ04-01	donor3	10
CARLSSSWYYFDYW	IGHV02	IGHV02-26	IGHD06-13	IGHJ04-01	donor1	10
CARGYCSSTSCPFDYW	IGHV02	IGHV02-70	IGHD02-02	IGHJ04-01	donor1	10
CARGSGDFDYW	IGHV02	IGHV02-70	IGHD02-15	IGHJ04-01	donor2	10
CARRYCSGGSCYSDYW	IGHV02	IGHV02-70	IGHD02-15	IGHJ04-01	donor2	10
CARGGYYYYYGMDVW	IGHV02	IGHV02-70	IGHD03-16	IGHJ06-01	donor2	10
CARDYYDSSGYDYW	IGHV02	IGHV02-70	IGHD03-22	IGHJ04-01	donor1	10
CARGSSSFDYW	IGHV02	IGHV02-70	IGHD06-06	IGHJ04-01	donor3	10
CAREYSSSWYYFDYW	IGHV02	IGHV02-70	IGHD06-13	IGHJ04-01	donor1	10
CARGIAAAGPFDYW	IGHV02	IGHV02-70	IGHD06-13	IGHJ04-01	donor2, donor3	10
CARGSSWYYFDYW	IGHV02	IGHV02-70	IGHD06-13	IGHJ04-01	donor2	10
CARLSSSWYYFDYW	IGHV02	IGHV02-70	IGHD06-13	IGHJ04-01	donor3	10
CARSYSSSWYYFDYW	IGHV02	IGHV02-70	IGHD06-13	IGHJ04-01	donor1, donor3	10
CARAGYSSGWYDYW	IGHV02	IGHV02-70	IGHD06-19	IGHJ04-01	donor2	10
CARTYSSGWYYFDYW	IGHV02	IGHV02-70	IGHD06-19	IGHJ04-01	donor1, donor2, donor3	10
CAREYSSSWYYFDYW	IGHV03	IGHV03-09	IGHD06-13	IGHJ04-01	donor1	10
CARRSSGWYYFDYW	IGHV03	IGHV03-09	IGHD06-19	IGHJ04-01	donor1	10
CAREGGSYYFDYW	IGHV03	IGHV03-11	IGHD01-26	IGHJ04-01	donor1	10
CARDYYDSSGYDYW	IGHV03	IGHV03-11	IGHD03-22	IGHJ04-01	donor1	10
CAREYSSSWYYFDYW	IGHV03	IGHV03-11	IGHD06-13	IGHJ04-01	donor1	10
CARLSSSWYYFDYW	IGHV03	IGHV03-11	IGHD06-13	IGHJ04-01	donor1	10
CAREGSSGWYYFDYW	IGHV03	IGHV03-11	IGHD06-19	IGHJ04-01	donor1	10
CARGGSGWYYFDYW	IGHV03	IGHV03-11	IGHD06-19	IGHJ04-01	donor1	10
CARDLGYYFDYW	IGHV03	IGHV03-11	IGHD07-27	IGHJ04-01	donor1	10
CARGSGSYYYYYGMDVW	IGHV03	IGHV03-13	IGHD01-26	IGHJ06-01	donor3	10
CARDSSGLDYW	IGHV03	IGHV03-13	IGHD06-19	IGHJ04-01	donor3	10
CARGIAVAGPFDYW	IGHV03	IGHV03-13	IGHD06-19	IGHJ04-01	donor3	10
CAREGGSYYFDYW	IGHV03	IGHV03-20	IGHD01-26	IGHJ04-01	donor1	10
CARGSGSYYYYYGMDVW	IGHV03	IGHV03-20	IGHD01-26	IGHJ06-01	donor1	10
CARGPDAFDIW	IGHV03	IGHV03-20	IGHD02-02	IGHJ03-01	donor2	10
CARGYCSSTSCPFDYW	IGHV03	IGHV03-20	IGHD02-02	IGHJ04-01	donor1	10
CARGYCSGGSCYHFDYW	IGHV03	IGHV03-20	IGHD02-15	IGHJ04-01	donor3	10
CARDRGFDYW	IGHV03	IGHV03-20	IGHD03-10	IGHJ04-01	donor2	10
CARDRGGYW	IGHV03	IGHV03-20	IGHD03-10	IGHJ04-01	donor3	10
CARDRGYFDYW	IGHV03	IGHV03-20	IGHD03-10	IGHJ04-01	donor2	10
CARGSGDFDYW	IGHV03	IGHV03-20	IGHD03-10	IGHJ04-01	donor1, donor2	10
CARDGGWFDPW	IGHV03	IGHV03-20	IGHD03-16	IGHJ05-01	donor3	10
CARDYYDSSGYDYW	IGHV03	IGHV03-20	IGHD03-22	IGHJ04-01	donor2	10
CARDSSSDAFDIW	IGHV03	IGHV03-20	IGHD06-06	IGHJ03-01	donor1	10
CARAGYSSSWYYFDYW	IGHV03	IGHV03-20	IGHD06-13	IGHJ04-01	donor1	10
CARSYSSSWYYFDYW	IGHV03	IGHV03-20	IGHD06-13	IGHJ04-01	donor2	10
CARDSSSDAFDIW	IGHV03	IGHV03-20	IGHD06-19	IGHJ03-01	donor1	10
CAREGSSGWYYFDYW	IGHV03	IGHV03-20	IGHD06-19	IGHJ04-01	donor1, donor2	10
CARGYSSGWYFDYW	IGHV03	IGHV03-20	IGHD06-19	IGHJ04-01	donor1	10
CARPYSSGWYYFDYW	IGHV03	IGHV03-20	IGHD06-19	IGHJ04-01	donor1	10
CARRSSGWYYFDYW	IGHV03	IGHV03-20	IGHD06-19	IGHJ04-01	donor1	10
CARTYSSGWYYFDYW	IGHV03	IGHV03-20	IGHD06-19	IGHJ04-01	donor1, donor2	10
CARVYSSGWYYFDYW	IGHV03	IGHV03-20	IGHD06-19	IGHJ04-01	donor1, donor2	10
CARGGGSFDYW	IGHV03	IGHV03-20	IGHD06-25	IGHJ04-01	donor2	10
CARDGDYW	IGHV03	IGHV03-21	IGHD03-10	IGHJ04-01	donor3	10
CARGSSLDYW	IGHV03	IGHV03-23	IGHD01-26	IGHJ04-01	donor3	10
CARGGYYYYYGMDVW	IGHV03	IGHV03-23	IGHD03-16	IGHJ06-01	donor2	10
CARAGYSSSWYYFDYW	IGHV03	IGHV03-23	IGHD06-13	IGHJ04-01	donor2	10
CARLSSSWYYFDYW	IGHV03	IGHV03-23	IGHD06-13	IGHJ04-01	donor3	10
CARAGYSSGWYDYW	IGHV03	IGHV03-23	IGHD06-19	IGHJ04-01	donor3	10
CARGGSGWYYFDYW	IGHV03	IGHV03-23	IGHD06-19	IGHJ04-01	donor1	10
CARRYCSGGSCYSDYW	IGHV03	IGHV03-43	IGHD02-15	IGHJ04-01	donor3	10
CARGPDAFDIW	IGHV03	IGHV03-48	IGHD02-02	IGHJ03-01	donor3	10
CARDGGWFDPW	IGHV03	IGHV03-48	IGHD03-03	IGHJ05-01	donor3	10
CARDRGYFDYW	IGHV03	IGHV03-48	IGHD03-10	IGHJ04-01	donor3	10
CARDLGYYFDYW	IGHV03	IGHV03-48	IGHD03-16	IGHJ04-01	donor2	10
CARDRGFDYW	IGHV03	IGHV03-48	IGHD03-16	IGHJ04-01	donor3	10
CARDRGYFDYW	IGHV03	IGHV03-48	IGHD03-16	IGHJ04-01	donor3	10
CARDWGFDYW	IGHV03	IGHV03-48	IGHD03-16	IGHJ04-01	donor3	10
CARDYYDSSGYDYW	IGHV03	IGHV03-48	IGHD03-22	IGHJ04-01	donor2	10
CARGGGSFDYW	IGHV03	IGHV03-48	IGHD04-23	IGHJ04-01	donor3	10
CARDGGWFDPW	IGHV03	IGHV03-48	IGHD04-23	IGHJ05-01	donor2	10
CARGSSSFDYW	IGHV03	IGHV03-48	IGHD06-06	IGHJ04-01	donor3	10
CAREGSSGWYYFDYW	IGHV03	IGHV03-48	IGHD06-19	IGHJ04-01	donor3	10
CARGYSSGWYFDYW	IGHV03	IGHV03-48	IGHD06-19	IGHJ04-01	donor3	10
CARPYSSGWYYFDYW	IGHV03	IGHV03-48	IGHD06-19	IGHJ04-01	donor3	10
CARVYSSGWYYFDYW	IGHV03	IGHV03-48	IGHD06-19	IGHJ04-01	donor2	10
CARDWGFDYW	IGHV03	IGHV03-48	IGHD07-27	IGHJ04-01	donor3	10
CARDGDYW	IGHV03	IGHV03-53	IGHD01-14	IGHJ04-01	donor2	10
CARDRGGYW	IGHV03	IGHV03-53	IGHD01-26	IGHJ04-01	donor2	10
CAREGGSYYFDYW	IGHV03	IGHV03-53	IGHD01-26	IGHJ04-01	donor1	10
CARGPDAFDIW	IGHV03	IGHV03-53	IGHD02-02	IGHJ03-01	donor1, donor3	10
CARGYCSGGSCYHFDYW	IGHV03	IGHV03-53	IGHD02-15	IGHJ04-01	donor3	10
CARRYCSGGSCYSDYW	IGHV03	IGHV03-53	IGHD02-15	IGHJ04-01	donor3	10
CARDRGFDYW	IGHV03	IGHV03-53	IGHD03-10	IGHJ04-01	donor3	10
CARDRGGYW	IGHV03	IGHV03-53	IGHD03-10	IGHJ04-01	donor2, donor3	10
CARDRGYFDYW	IGHV03	IGHV03-53	IGHD03-10	IGHJ04-01	donor2	10
CARGSGDFDYW	IGHV03	IGHV03-53	IGHD03-10	IGHJ04-01	donor2	10
CARDRGFDYW	IGHV03	IGHV03-53	IGHD03-16	IGHJ04-01	donor1	10
CARDWGFDYW	IGHV03	IGHV03-53	IGHD03-16	IGHJ04-01	donor2	10
CARGGGSFDYW	IGHV03	IGHV03-53	IGHD03-16	IGHJ04-01	donor1	10
CARGGGMDVW	IGHV03	IGHV03-53	IGHD03-16	IGHJ06-01	donor3	10
CARDSSSDAFDIW	IGHV03	IGHV03-53	IGHD06-06	IGHJ03-01	donor2	10
CARGPDAFDIW	IGHV03	IGHV03-53	IGHD06-06	IGHJ03-01	donor3	10
CARAGYSSSWYYFDYW	IGHV03	IGHV03-53	IGHD06-13	IGHJ04-01	donor1, donor2	10
CARGDSSSWYYFDYW	IGHV03	IGHV03-53	IGHD06-13	IGHJ04-01	donor1, donor3	10
CARGIAAAGPFDYW	IGHV03	IGHV03-53	IGHD06-13	IGHJ04-01	donor1	10
CARGSSSFDYW	IGHV03	IGHV03-53	IGHD06-13	IGHJ04-01	donor1	10
CARGSSWYYFDYW	IGHV03	IGHV03-53	IGHD06-13	IGHJ04-01	donor3	10
CARLSSSWYYFDYW	IGHV03	IGHV03-53	IGHD06-13	IGHJ04-01	donor1	10
CARAGYSSGWYDYW	IGHV03	IGHV03-53	IGHD06-19	IGHJ04-01	donor2	10
CARDSSGLDYW	IGHV03	IGHV03-53	IGHD06-19	IGHJ04-01	donor2, donor3	10
CAREGSSGWYYFDYW	IGHV03	IGHV03-53	IGHD06-19	IGHJ04-01	donor1	10
CARGGSGWYYFDYW	IGHV03	IGHV03-53	IGHD06-19	IGHJ04-01	donor1, donor2, donor3	10
CARGYSSGWYFDYW	IGHV03	IGHV03-53	IGHD06-19	IGHJ04-01	donor3	10
CARTYSSGWYYFDYW	IGHV03	IGHV03-53	IGHD06-19	IGHJ04-01	donor1	10
CARVYSSGWYYFDYW	IGHV03	IGHV03-53	IGHD06-19	IGHJ04-01	donor3	10
CARDGDYW	IGHV03	IGHV03-53	IGHD06-25	IGHJ04-01	donor3	10
CARDRGGYW	IGHV03	IGHV03-53	IGHD06-25	IGHJ04-01	donor1	10
CARGGYYYYYGMDVW	IGHV03	IGHV03-64	IGHD01-26	IGHJ06-01	donor3	10
CARAGYSSSWYYFDYW	IGHV03	IGHV03-64	IGHD06-13	IGHJ04-01	donor1	10
CARAGYSSGWYDYW	IGHV03	IGHV03-64	IGHD06-19	IGHJ04-01	donor3	10
CARVYSSGWYYFDYW	IGHV03	IGHV03-64	IGHD06-19	IGHJ04-01	donor1	10
CARGPDAFDIW	IGHV03	IGHV03-66	IGHD02-02	IGHJ03-01	donor2	10
CARGYCSSTSCPFDYW	IGHV03	IGHV03-66	IGHD02-02	IGHJ04-01	donor2	10
CARGYCSGGSCYHFDYW	IGHV03	IGHV03-66	IGHD02-15	IGHJ04-01	donor2	10
CARRYCSGGSCYSDYW	IGHV03	IGHV03-66	IGHD02-15	IGHJ04-01	donor2	10
CARDRGFDYW	IGHV03	IGHV03-66	IGHD03-10	IGHJ04-01	donor2	10
CARGSGDFDYW	IGHV03	IGHV03-66	IGHD03-10	IGHJ04-01	donor2	10
CARGSGSYYYYYGMDVW	IGHV03	IGHV03-66	IGHD03-10	IGHJ06-01	donor3	10
CARDRGYFDYW	IGHV03	IGHV03-66	IGHD03-16	IGHJ04-01	donor3	10
CARDWGFDYW	IGHV03	IGHV03-66	IGHD03-16	IGHJ04-01	donor2	10
CARGGGMDVW	IGHV03	IGHV03-66	IGHD03-16	IGHJ06-01	donor3	10
CARGSSSFDYW	IGHV03	IGHV03-66	IGHD06-06	IGHJ04-01	donor2	10
CARDSSSDAFDIW	IGHV03	IGHV03-66	IGHD06-19	IGHJ03-01	donor2	10
CARGIAVAGPFDYW	IGHV03	IGHV03-66	IGHD06-19	IGHJ04-01	donor2	10
CARTYSSGWYYFDYW	IGHV03	IGHV03-66	IGHD06-19	IGHJ04-01	donor2	10
CARVYSSGWYYFDYW	IGHV03	IGHV03-66	IGHD06-19	IGHJ04-01	donor2, donor3	10
CARDLGYYFDYW	IGHV03	IGHV03-66	IGHD06-25	IGHJ04-01	donor2	10
CARDLGYYFDYW	IGHV03	IGHV03-66	IGHD07-27	IGHJ04-01	donor3	10
CARDWGFDYW	IGHV03	IGHV03-66	IGHD07-27	IGHJ04-01	donor3	10
CARDRGGYW	IGHV03	IGHV03-71	IGHD03-10	IGHJ04-01	donor2	10
CAREGGSYYFDYW	IGHV03	IGHV03-71	IGHD03-16	IGHJ04-01	donor3	10
CARDRGGYW	IGHV03	IGHV03-72	IGHD03-10	IGHJ04-01	donor3	10
CARGGYYYYYGMDVW	IGHV03	IGHV03-72	IGHD03-16	IGHJ06-01	donor1	10
CARGSSSFDYW	IGHV03	IGHV03-72	IGHD06-13	IGHJ04-01	donor3	10
CARGGSGWYYFDYW	IGHV03	IGHV03-72	IGHD06-19	IGHJ04-01	donor1	10
CARPYSSGWYYFDYW	IGHV03	IGHV03-72	IGHD06-19	IGHJ04-01	donor1	10
CAREGGSYYFDYW	IGHV03	IGHV03-74	IGHD01-26	IGHJ04-01	donor1	10
CARGYCSSTSCPFDYW	IGHV03	IGHV03-74	IGHD02-02	IGHJ04-01	donor1, donor3	10
CARRYCSGGSCYSDYW	IGHV03	IGHV03-74	IGHD02-15	IGHJ04-01	donor3	10
CARDRGGYW	IGHV03	IGHV03-74	IGHD03-10	IGHJ04-01	donor1	10
CARGSGDFDYW	IGHV03	IGHV03-74	IGHD03-10	IGHJ04-01	donor1	10
CARDRGYFDYW	IGHV03	IGHV03-74	IGHD05-24	IGHJ04-01	donor2	10
CARGDSSSWYYFDYW	IGHV03	IGHV03-74	IGHD06-13	IGHJ04-01	donor2, donor3	10
CARGIAAAGPFDYW	IGHV03	IGHV03-74	IGHD06-13	IGHJ04-01	donor1	10
CARSYSSSWYYFDYW	IGHV03	IGHV03-74	IGHD06-13	IGHJ04-01	donor1	10
CARAGYSSGWYDYW	IGHV03	IGHV03-74	IGHD06-19	IGHJ04-01	donor1	10
CARDSSGLDYW	IGHV03	IGHV03-74	IGHD06-19	IGHJ04-01	donor1	10
CARGGSGWYYFDYW	IGHV03	IGHV03-74	IGHD06-19	IGHJ04-01	donor1	10
CARGYSSGWYFDYW	IGHV03	IGHV03-74	IGHD06-19	IGHJ04-01	donor3	10
CARTYSSGWYYFDYW	IGHV03	IGHV03-74	IGHD06-19	IGHJ04-01	donor3	10
CARVYSSGWYYFDYW	IGHV03	IGHV03-74	IGHD06-19	IGHJ04-01	donor2	10
CARVYSSGWYYFDYW	IGHV04	IGHV04-28	IGHD06-19	IGHJ04-01	donor2	10
CARGYCSSTSCPFDYW	IGHV04	IGHV04-30	IGHD02-02	IGHJ04-01	donor1, donor2	10
CARGGGSFDYW	IGHV04	IGHV04-30	IGHD02-15	IGHJ04-01	donor2	10
CARGYCSGGSCYHFDYW	IGHV04	IGHV04-30	IGHD02-15	IGHJ04-01	donor1	10
CARGSGDFDYW	IGHV04	IGHV04-30	IGHD03-10	IGHJ04-01	donor1	10
CARGDSSSWYYFDYW	IGHV04	IGHV04-30	IGHD06-13	IGHJ04-01	donor1	10
CARGSSWYYFDYW	IGHV04	IGHV04-30	IGHD06-13	IGHJ04-01	donor1	10
CARGIAVAGPFDYW	IGHV04	IGHV04-30	IGHD06-19	IGHJ04-01	donor1	10
CARGGGMDVW	IGHV04	IGHV04-34	IGHD01-14	IGHJ06-01	donor2	10
CARGGGSFDYW	IGHV04	IGHV04-34	IGHD01-26	IGHJ04-01	donor1	10
CARGPDAFDIW	IGHV04	IGHV04-34	IGHD02-02	IGHJ03-01	donor1	10
CARGSGDFDYW	IGHV04	IGHV04-34	IGHD03-10	IGHJ04-01	donor3	10
CARGGYYYYYGMDVW	IGHV04	IGHV04-34	IGHD03-10	IGHJ06-01	donor1	10
CARGGGSFDYW	IGHV04	IGHV04-34	IGHD03-16	IGHJ04-01	donor1	10
CARGGYYYYYGMDVW	IGHV04	IGHV04-34	IGHD03-16	IGHJ06-01	donor3	10
CARGSSSFDYW	IGHV04	IGHV04-34	IGHD06-06	IGHJ04-01	donor1, donor3	10
CARAGYSSSWYYFDYW	IGHV04	IGHV04-34	IGHD06-13	IGHJ04-01	donor2	10
CARGDSSSWYYFDYW	IGHV04	IGHV04-34	IGHD06-13	IGHJ04-01	donor2	10
CARGIAAAGPFDYW	IGHV04	IGHV04-34	IGHD06-13	IGHJ04-01	donor1	10
CARGSSWYYFDYW	IGHV04	IGHV04-34	IGHD06-13	IGHJ04-01	donor1	10
CARAGYSSGWYDYW	IGHV04	IGHV04-34	IGHD06-19	IGHJ04-01	donor1	10
CARGSSLDYW	IGHV04	IGHV04-34	IGHD06-19	IGHJ04-01	donor2	10
CARGYSSGWYFDYW	IGHV04	IGHV04-34	IGHD06-19	IGHJ04-01	donor2, donor3	10
CAREGGSYYFDYW	IGHV04	IGHV04-39	IGHD01-26	IGHJ04-01	donor3	10
CARDGGWFDPW	IGHV04	IGHV04-39	IGHD03-03	IGHJ05-01	donor3	10
CARDRGFDYW	IGHV04	IGHV04-39	IGHD03-16	IGHJ04-01	donor1	10
CARLSSSWYYFDYW	IGHV04	IGHV04-39	IGHD06-13	IGHJ04-01	donor3	10
CAREGSSGWYYFDYW	IGHV04	IGHV04-39	IGHD06-19	IGHJ04-01	donor1	10
CARRSSGWYYFDYW	IGHV04	IGHV04-39	IGHD06-19	IGHJ04-01	donor3	10
CARGGGSFDYW	IGHV04	IGHV04-59	IGHD02-15	IGHJ04-01	donor3	10
CARRYCSGGSCYSDYW	IGHV04	IGHV04-b	IGHD02-15	IGHJ04-01	donor2	10
CARGSSLDYW	IGHV05	IGHV05-51	IGHD01-26	IGHJ04-01	donor1	10
CARGSGSYYYYYGMDVW	IGHV05	IGHV05-51	IGHD01-26	IGHJ06-01	donor1	10
CARGYCSGGSCYHFDYW	IGHV05	IGHV05-51	IGHD02-15	IGHJ04-01	donor2	10
CARRYCSGGSCYSDYW	IGHV05	IGHV05-51	IGHD02-15	IGHJ04-01	donor1, donor2, donor3	10
CARGGGMDVW	IGHV05	IGHV05-51	IGHD03-16	IGHJ06-01	donor2, donor3	10
CARGGYYYYYGMDVW	IGHV05	IGHV05-51	IGHD03-16	IGHJ06-01	donor2, donor3	10
CARDSSGLDYW	IGHV05	IGHV05-51	IGHD03-22	IGHJ04-01	donor2	10
CARDGDYW	IGHV05	IGHV05-51	IGHD05-24	IGHJ04-01	donor2	10
CARGPDAFDIW	IGHV05	IGHV05-51	IGHD06-06	IGHJ03-01	donor3	10
CARDSSSDAFDIW	IGHV05	IGHV05-51	IGHD06-13	IGHJ03-01	donor3	10
CARAGYSSSWYYFDYW	IGHV05	IGHV05-51	IGHD06-13	IGHJ04-01	donor2	10
CARGDSSSWYYFDYW	IGHV05	IGHV05-51	IGHD06-13	IGHJ04-01	donor1, donor2	10
CARGSSWYYFDYW	IGHV05	IGHV05-51	IGHD06-13	IGHJ04-01	donor2	10
CARLSSSWYYFDYW	IGHV05	IGHV05-51	IGHD06-13	IGHJ04-01	donor1, donor2, donor3	10
CARSYSSSWYYFDYW	IGHV05	IGHV05-51	IGHD06-13	IGHJ04-01	donor1, donor3	10
CARAGYSSGWYDYW	IGHV05	IGHV05-51	IGHD06-19	IGHJ04-01	donor1, donor3	10
CARDSSGLDYW	IGHV05	IGHV05-51	IGHD06-19	IGHJ04-01	donor3	10
CARGIAVAGPFDYW	IGHV05	IGHV05-51	IGHD06-19	IGHJ04-01	donor3	10
CARPYSSGWYYFDYW	IGHV05	IGHV05-51	IGHD06-19	IGHJ04-01	donor1, donor2, donor3	10
CARRSSGWYYFDYW	IGHV05	IGHV05-51	IGHD06-19	IGHJ04-01	donor1, donor3	10
CARTYSSGWYYFDYW	IGHV05	IGHV05-51	IGHD06-19	IGHJ04-01	donor2, donor3	10
CARVYSSGWYYFDYW	IGHV05	IGHV05-51	IGHD06-19	IGHJ04-01	donor3	10
CARGGYYYYYGMDVW	IGHV05	IGHV05-51	IGHD06-25	IGHJ06-01	donor2	10
CARDWGFDYW	IGHV05	IGHV05-51	IGHD07-27	IGHJ04-01	donor1	10
CARGSGSYYYYYGMDVW	IGHV05	IGHV05-a	IGHD01-26	IGHJ06-01	donor2	10
CARGYCSGGSCYHFDYW	IGHV05	IGHV05-a	IGHD02-15	IGHJ04-01	donor3	10
CARRYCSGGSCYSDYW	IGHV05	IGHV05-a	IGHD02-15	IGHJ04-01	donor2, donor3	10
CARGGGMDVW	IGHV05	IGHV05-a	IGHD03-16	IGHJ06-01	donor3	10
CARDSSGLDYW	IGHV05	IGHV05-a	IGHD03-22	IGHJ04-01	donor3	10
CARDYYDSSGYDYW	IGHV05	IGHV05-a	IGHD03-22	IGHJ04-01	donor2	10
CARDGDYW	IGHV05	IGHV05-a	IGHD05-24	IGHJ04-01	donor3	10
CARGSSLDYW	IGHV05	IGHV05-a	IGHD06-06	IGHJ04-01	donor2	10
CAREYSSSWYYFDYW	IGHV05	IGHV05-a	IGHD06-13	IGHJ04-01	donor2, donor3	10
CARGDSSSWYYFDYW	IGHV05	IGHV05-a	IGHD06-13	IGHJ04-01	donor2	10
CARGIAAAGPFDYW	IGHV05	IGHV05-a	IGHD06-13	IGHJ04-01	donor3	10
CARLSSSWYYFDYW	IGHV05	IGHV05-a	IGHD06-13	IGHJ04-01	donor2, donor3	10
CARSYSSSWYYFDYW	IGHV05	IGHV05-a	IGHD06-13	IGHJ04-01	donor3	10
CARGGSGWYYFDYW	IGHV05	IGHV05-a	IGHD06-19	IGHJ04-01	donor3	10
CARGYSSGWYFDYW	IGHV05	IGHV05-a	IGHD06-19	IGHJ04-01	donor3	10
CARPYSSGWYYFDYW	IGHV05	IGHV05-a	IGHD06-19	IGHJ04-01	donor3	10
CARRSSGWYYFDYW	IGHV05	IGHV05-a	IGHD06-19	IGHJ04-01	donor3	10
CARTYSSGWYYFDYW	IGHV05	IGHV05-a	IGHD06-19	IGHJ04-01	donor2	10
CARGGGSFDYW	IGHV06	IGHV06-01	IGHD03-16	IGHJ04-01	donor2	10
CARDYYDSSGYDYW	IGHV06	IGHV06-01	IGHD03-22	IGHJ04-01	donor1	10
CAREYSSSWYYFDYW	IGHV06	IGHV06-01	IGHD06-13	IGHJ04-01	donor1	10
CARGIAAAGPFDYW	IGHV06	IGHV06-01	IGHD06-13	IGHJ04-01	donor1	10
CARAGYSSGWYDYW	IGHV06	IGHV06-01	IGHD06-19	IGHJ04-01	donor2	10
CAREGSSGWYYFDYW	IGHV06	IGHV06-01	IGHD06-19	IGHJ04-01	donor3	10
CARGIAVAGPFDYW	IGHV06	IGHV06-01	IGHD06-19	IGHJ04-01	donor1	10
CARGSSSFDYW	IGHV06	IGHV06-01	IGHD06-19	IGHJ04-01	donor1	10
CARGGGMDVW	IGHV07	IGHV07-04	IGHD03-16	IGHJ06-01	donor3	10
CARDSSSDAFDIW	IGHV07	IGHV07-04	IGHD06-13	IGHJ03-01	donor3	10
CARGDSSSWYYFDYW	IGHV07	IGHV07-04	IGHD06-13	IGHJ04-01	donor3	10
CARGIAVAGPFDYW	IGHV07	IGHV07-04	IGHD06-19	IGHJ04-01	donor3	10
CARGYSSGWYFDYW	IGHV07	IGHV07-04	IGHD06-19	IGHJ04-01	donor3	10
CARRSSGWYYFDYW	IGHV07	IGHV07-04	IGHD06-19	IGHJ04-01	donor3	10
CARADYYYYGMDVW	IGHV01	IGHV01-02	IGHD01-14	IGHJ06-01	donor1	9
CARDSGSYFDYW	IGHV01	IGHV01-02	IGHD01-26	IGHJ04-01	donor1	9
CARGGGSYYFDYW	IGHV01	IGHV01-02	IGHD01-26	IGHJ04-01	donor3	9
CARGSGSYYYFDYW	IGHV01	IGHV01-02	IGHD01-26	IGHJ04-01	donor2	9
CARGYCSSTSCYAFDYW	IGHV01	IGHV01-02	IGHD02-02	IGHJ04-01	donor1, donor2	9
CARGYCSSTSCYYYGMDVW	IGHV01	IGHV01-02	IGHD02-02	IGHJ06-01	donor2, donor3	9
CARYCSGGSCYSDAFDIW	IGHV01	IGHV01-02	IGHD02-15	IGHJ03-01	donor2, donor3	9
CARGYCSGGSCLDYW	IGHV01	IGHV01-02	IGHD02-15	IGHJ04-01	donor3	9
CARGYCSGGSCYSLDYW	IGHV01	IGHV01-02	IGHD02-15	IGHJ04-01	donor1, donor3	9
CARGGYDFWSGYFDYW	IGHV01	IGHV01-02	IGHD03-03	IGHJ04-01	donor1	9
CARDGFDYW	IGHV01	IGHV01-02	IGHD03-10	IGHJ04-01	donor3	9
CARDRGYYFDYW	IGHV01	IGHV01-02	IGHD03-10	IGHJ04-01	donor3	9
CARDYYGSGSYFDYW	IGHV01	IGHV01-02	IGHD03-10	IGHJ04-01	donor1	9
CARGSGWFDPW	IGHV01	IGHV01-02	IGHD03-10	IGHJ05-01	donor1	9
CARGGGYFDYW	IGHV01	IGHV01-02	IGHD03-16	IGHJ04-01	donor3	9
CARDSSGYYDYW	IGHV01	IGHV01-02	IGHD03-22	IGHJ04-01	donor1, donor2	9
CARDYYDSSGYYDYW	IGHV01	IGHV01-02	IGHD03-22	IGHJ04-01	donor1, donor2	9
CARDYGDYGFDYW	IGHV01	IGHV01-02	IGHD04-17	IGHJ04-01	donor2	9
CARDYGDYVLDYW	IGHV01	IGHV01-02	IGHD04-17	IGHJ04-01	donor1	9
CARDYGDYVGWFDPW	IGHV01	IGHV01-02	IGHD04-17	IGHJ05-01	donor3	9
CARGYSGYDFDYW	IGHV01	IGHV01-02	IGHD05-12	IGHJ04-01	donor1, donor3	9
CARDRYYYYGMDVW	IGHV01	IGHV01-02	IGHD05-24	IGHJ06-01	donor1	9
CARDRGSSFDYW	IGHV01	IGHV01-02	IGHD06-06	IGHJ04-01	donor3	9
CARDGSSSWYYFDYW	IGHV01	IGHV01-02	IGHD06-13	IGHJ04-01	donor1	9
CARGPYSSSWYYFDYW	IGHV01	IGHV01-02	IGHD06-13	IGHJ04-01	donor1	9
CARGYSSSWFDYW	IGHV01	IGHV01-02	IGHD06-13	IGHJ04-01	donor1, donor3	9
CAYSSSWYYFDYW	IGHV01	IGHV01-02	IGHD06-13	IGHJ04-01	donor3	9
CARAYSSSLNWFDPW	IGHV01	IGHV01-02	IGHD06-13	IGHJ05-01	donor3	9
CARAVAGFDYW	IGHV01	IGHV01-02	IGHD06-19	IGHJ04-01	donor1	9
CARDDSSGWYYFDYW	IGHV01	IGHV01-02	IGHD06-19	IGHJ04-01	donor1, donor2	9
CARDLYSSGWYYFDYW	IGHV01	IGHV01-02	IGHD06-19	IGHJ04-01	donor1	9
CARDRYSSGWYDYW	IGHV01	IGHV01-02	IGHD06-19	IGHJ04-01	donor1, donor3	9
CARDSSGSDYW	IGHV01	IGHV01-02	IGHD06-19	IGHJ04-01	donor3	9
CAREGIAVAGFDYW	IGHV01	IGHV01-02	IGHD06-19	IGHJ04-01	donor3	9
CARGGSGWPFDYW	IGHV01	IGHV01-02	IGHD06-19	IGHJ04-01	donor1, donor2	9
CARGIAVAGFDYW	IGHV01	IGHV01-02	IGHD06-19	IGHJ04-01	donor3	9
CARHSSGWYYFDYW	IGHV01	IGHV01-02	IGHD06-19	IGHJ04-01	donor3	9
CARRYSSGWYYFDYW	IGHV01	IGHV01-02	IGHD06-19	IGHJ04-01	donor1	9
CARGSGSYYYFDYW	IGHV01	IGHV01-03	IGHD01-26	IGHJ04-01	donor2	9
CARGYCSSTSCYAFDYW	IGHV01	IGHV01-03	IGHD02-02	IGHJ04-01	donor1, donor2, donor3	9
CARYCSGGSCYSDAFDIW	IGHV01	IGHV01-03	IGHD02-15	IGHJ03-01	donor2	9
CARAYCSGGSCYFDYW	IGHV01	IGHV01-03	IGHD02-15	IGHJ04-01	donor2	9
CARGYCSGGSCLDYW	IGHV01	IGHV01-03	IGHD02-15	IGHJ04-01	donor3	9
CARGYCSGGSCYSLDYW	IGHV01	IGHV01-03	IGHD02-15	IGHJ04-01	donor2	9
CARYCSGGSCYYYYGMDVW	IGHV01	IGHV01-03	IGHD02-15	IGHJ06-01	donor1	9
CARDYDFWSGYFDYW	IGHV01	IGHV01-03	IGHD03-03	IGHJ04-01	donor3	9
CARGGYDFWSGYFDYW	IGHV01	IGHV01-03	IGHD03-03	IGHJ04-01	donor3	9
CARDGFDYW	IGHV01	IGHV01-03	IGHD03-10	IGHJ04-01	donor2	9
CARDPGYW	IGHV01	IGHV01-03	IGHD03-10	IGHJ04-01	donor2	9
CARDYYGSGSYFDYW	IGHV01	IGHV01-03	IGHD03-10	IGHJ04-01	donor1	9
CARVGGDYW	IGHV01	IGHV01-03	IGHD03-16	IGHJ04-01	donor2	9
CARDYYDSSGYYDYW	IGHV01	IGHV01-03	IGHD03-22	IGHJ04-01	donor1, donor3	9
CARGYYYDSSGYYYFDYW	IGHV01	IGHV01-03	IGHD03-22	IGHJ04-01	donor3	9
CARYYYDSSGYYYFDYW	IGHV01	IGHV01-03	IGHD03-22	IGHJ04-01	donor2	9
CARDLYGDYYFDYW	IGHV01	IGHV01-03	IGHD04-17	IGHJ04-01	donor1, donor3	9
CARDGSSSWYYFDYW	IGHV01	IGHV01-03	IGHD06-13	IGHJ04-01	donor2	9
CARGGIAAAGTFDYW	IGHV01	IGHV01-03	IGHD06-13	IGHJ04-01	donor1	9
CARGPYSSSWYYFDYW	IGHV01	IGHV01-03	IGHD06-13	IGHJ04-01	donor1	9
CARGYSSSWFDYW	IGHV01	IGHV01-03	IGHD06-13	IGHJ04-01	donor3	9
[truncated: 2,784 more rows]
